# Supplementary material for: Awareness and knowledge of physicians and residents on the non-sexual routes of human papilloma virus (HPV) infection and their perspectives on anti-HPV vaccination in Jordan
Source: PLoS One. 2023 Oct 11;18(10):e0291643. doi: 10.1371/journal.pone.0291643 (PMC10566688; doi:10.1371/journal.pone.0291643)
Supplement: S1 File — (XLSX) [file pone.0291643.s007.xlsx]

## Sheet: Form Responses 1
Gender:	Marital status:	Age:	Occupation: Are you a:	Gyne or not	Experience	Speciality	Work	Previous Training	Conducted reserch	Heard about HPV	Encounter HPV patients	Common in jordan	HPV infects	Asymptomatic	Which of the following routes is an HPV transmission route? (You can select all that applies)	Sexual intercourse	Skin-skin contact	Skin-mucosa contact	Mother to fetus	Medical equipment	Contaminated water	Self-inoculation	Adverse Females	Adverse Males	Treated	Regular testing women	Regular Testing Students	Community lack knowledge	Workers lack knowledge	Vaccine available	Vaccine protective	Protection percentage	Vaccine age	What were your sources of knowledge about the vaccine against HPV? (select all that applies)	Vaccine in Jordan	Friends	Family	Medical education	Social media	Own reading	If the vaccine is available, would you take the vaccine? (if “No”, please select all reasons that apply)	Worker take vaccine	No I’m virgin	No don’t have extra-marital activity	No occurs in females	No not protective	No not safe	No other reasons	If the vaccine is available in Jordan for free, would you recommend the vaccine for your patients? (if “No”, please select all reasons that apply)
Female	married	41-60	Non-gynecologist with more than 5 years of experience	Non-gynecologist	Specialist	Other	Academia	No	No	Yes	Never	I don't know	Both	Yes	Sexual intercourse	Yes	No	No	No	No	No	No	Cancer	Genital warts	No	Yes	No	Yes	Yes	Yes	No	I don't know	Prior to marriage/sexual activity	Social media	I don't know	No	No	No	Yes	No	No, because I don’t have extra-marital sex activity	No	No	Yes	No	No	No	No	Yes, You don’t think it is necessary
Female	Unmarried	18-25	Junior non-gynecologist resident	Non-gynecologist	Resident	Other	Academia	No	No	Yes	Never	No	Both	Yes	Sexual intercourse	Yes	No	No	No	No	No	No	Genital warts	Genital warts	Yes	Yes	Yes	Yes	Yes	Yes	No	0.5	Prior to marriage/sexual activity	Medical education	I don't know	No	No	Yes	No	No	No, because I’m virgin	No	Yes	No	No	No	No	No	Yes
Male	Unmarried	18-25	Junior non-gynecologist resident	Non-gynecologist	Resident	Other	Academia	No	No	Yes	Never	I don't know	Both	Yes	Sexual intercourse, Skin-mucosa contact, Mother to fetus, Self-inoculation	Yes	No	Yes	Yes	No	No	Yes	Cancer	Cancer	Yes	Yes	No	Yes	Yes	Yes	Yes	I don't know	During puberty	Own reading	I don't know	No	No	No	No	Yes	No, because I’m virgin	No	Yes	No	No	No	No	No	Yes
Female	Unmarried	18-25	Junior non-gynecologist resident	Non-gynecologist	Resident	Other	Academia	No	No	Yes	Never	No	Both	I don't know	Sexual intercourse, Skin-mucosa contact, Contact with contaminated medical equipment, Contact with contaminated water (swimming pools,..), Self-inoculation	Yes	No	Yes	No	Yes	Yes	Yes	Genital warts	Genital warts	No	No	No	Yes	Yes	I don't know						No	No	No	No	No	No, because I don’t have extra-marital sex activity	No	No	Yes	No	No	No	No	You don’t think it is necessary
Female	Unmarried	26-40	Senior gynecology resident	Gynecologist	Resident	Gynecologist	Academia	No	No	Yes	Often	Yes	Both	Yes	Sexual intercourse, Skin-skin contact, Skin-mucosa contact, Mother to fetus, Contact with contaminated medical equipment, Contact with contaminated water (swimming pools,..), Self-inoculation	Yes	Yes	Yes	Yes	Yes	Yes	Yes	Cancer	Genital warts	No	Yes	No	Yes	Yes	Yes	No	0.9	During childhood years	Medical education	No	No	No	Yes	No	No	Yes	Yes	No	No	No	No	No	No	Yes
Male	married	41-60	Non-gynecologist with more than 5 years of experience	Non-gynecologist	Specialist	Other	Academia	No	No	Yes	rarely	I don't know	Both	Yes	Sexual intercourse, Skin-mucosa contact, Self-inoculation	Yes	No	Yes	No	No	No	Yes	Cancer	Cancer	Yes	Yes	No	Yes	Yes	Yes	I don't know	0.5	During puberty	Medical education	I don't know	No	No	Yes	No	No	Yes	Yes	No	No	No	No	No	No	Yes
Male	Unmarried	26-40	Junior non-gynecologist resident	Non-gynecologist	Resident	Other	Private sector	No	No	Yes	Never	No	I don't know	I don't know	None	No	No	No	No	No	No	No	Others	Skin warts	Yes	Yes	Yes	Yes	Yes	I don't know						No	No	No	No	No	Yes	Yes	No	No	No	No	No	No	Yes
Female	married	26-40	Non-gynecologist with less than 5 years of experience	Non-gynecologist	Specialist	Other	Private sector	Yes	No	Yes	Never	I don't know	Both	Yes	Sexual intercourse, Skin-mucosa contact, Mother to fetus	Yes	No	Yes	Yes	No	No	No	Cancer	Genital warts	Yes	Yes	No	Yes	Yes	Yes	No	0.25	During puberty	Medical education	I don't know	No	No	Yes	No	No	Yes	Yes	No	No	No	No	No	No	Yes
Female	married	41-60	Non-gynecologist with more than 5 years of experience	Non-gynecologist	Specialist	Other	Private sector	Yes	No	Yes	rarely	Yes	Both	Yes	Sexual intercourse, Skin-skin contact, Skin-mucosa contact, Mother to fetus, Contact with contaminated medical equipment, Contact with contaminated water (swimming pools,..), Self-inoculation	Yes	Yes	Yes	Yes	Yes	Yes	Yes	Cancer	Cancer	Yes	No	No	Yes	Yes	I don't know						No	No	No	No	No	Yes	Yes	No	No	No	No	No	No	Yes
Female	married	26-40	Senior non-gynecologist resident	Non-gynecologist	Resident	Other	Academia	No	No	Yes	Never	I don't know	Both	Yes	Sexual intercourse, Skin-mucosa contact, Mother to fetus	Yes	No	Yes	Yes	No	No	No	Cancer	Genital warts	Yes	Yes	No	Yes	Yes	Yes	No	0.9	Prior to marriage/sexual activity	Medical education	Yes	No	No	Yes	No	No	Yes	Yes	No	No	No	No	No	No	Yes
Male	Unmarried	26-40	Gynecologist with less than 5 years of experience	Gynecologist	Specialist	Gynecologist	Private sector	Yes	Yes	Yes	rarely	No	Both	Yes	Sexual intercourse, Skin-skin contact, Skin-mucosa contact, Contact with contaminated medical equipment, Contact with contaminated water (swimming pools,..)	Yes	Yes	Yes	No	Yes	Yes	No	Genital warts	Cancer	Yes	Yes	No	Yes	Yes	Yes	I don't know	0.6	At any age	Medical education, Own reading	Yes	No	No	Yes	No	Yes	Yes	Yes	No	No	No	No	No	No	For cultural and religious reasons, Other
Female	Unmarried	26-40	Gynecologist with less than 5 years of experience	Gynecologist	Specialist	Gynecologist	Private sector	Yes	No	Yes	Occasionally	I don't know	Both	Yes	Sexual intercourse, Skin-skin contact, Skin-mucosa contact, Mother to fetus, Self-inoculation	Yes	Yes	Yes	Yes	No	No	Yes	Cancer	Genital warts	Yes	Yes	No	Yes	No	Yes	Yes	0.9	During childhood years	Medical education	Yes	No	No	Yes	No	No	Yes	Yes	No	No	No	No	No	No	Yes
Female	Unmarried	18-25	General practitioner	General practitioner	General practitioner	Other	Private sector	No	No	Yes	Never	I don't know	Both	Yes	Sexual intercourse, Skin-skin contact, Mother to fetus	Yes	Yes	No	Yes	No	No	No	Cancer	Genital warts	Yes	Yes	Yes	Yes	Yes	Yes	Yes	I don't know	During puberty	Medical education	Yes	No	No	Yes	No	No	Yes	Yes	No	No	No	No	No	No	Yes
Male	Unmarried	26-40	Senior non-gynecologist resident	Non-gynecologist	Resident	Other	Private sector	No	No	Yes	rarely	No	Both	Yes	Sexual intercourse, Skin-skin contact, Skin-mucosa contact, Contact with contaminated water (swimming pools,..)	Yes	Yes	Yes	No	No	Yes	No	Cancer	Genital warts	No	Yes	Yes	Yes	Yes	Yes	Yes	I don't know	During childhood years	Medical education, Own reading	I don't know	No	No	Yes	No	Yes	No, because I’m virgin	No	Yes	No	No	No	No	No	Yes
Female	married	26-40	Non-gynecologist with less than 5 years of experience	Non-gynecologist	Specialist	Pediatrics	Academia	No	No	Yes	Never	No	Both	I don't know	Sexual intercourse, Skin-skin contact, Skin-mucosa contact	Yes	Yes	Yes	No	No	No	No	Cancer	Genital warts	I don't know	Yes	Yes	Yes	Yes	Yes	I don't know	I don't know	Prior to marriage/sexual activity	Medical education	I don't know	No	No	Yes	No	No	Yes	Yes	No	No	No	No	No	No	Yes
Female	Unmarried	26-40	Senior non-gynecologist resident	Non-gynecologist	Resident	Internal Medicine	Academia	No	No	Yes	Never	Yes	Both	Yes	Sexual intercourse, Skin-mucosa contact	Yes	No	Yes	No	No	No	No	Skin warts	Genital warts	Yes	Yes	Yes	Yes	Yes	Yes	Yes	0.9	During puberty	Medical education	Yes	No	No	Yes	No	No	Yes	Yes	No	No	No	No	No	No	Yes
Male	Unmarried	26-40	Non-gynecologist with more than 5 years of experience	Non-gynecologist	Specialist	Internal Medicine	Private sector	No	No	Yes	Never	I don't know	I don't know	I don't know	Sexual intercourse	Yes	No	No	No	No	No	No	Cancer	Others	Yes	No	No	Yes	Yes	Yes	I don't know	I don't know	I don't know	Medical education	I don't know	No	No	Yes	No	No	No, because this only occurs in females	No	No	No	Yes	No	No	No	Other
Female	married	26-40	Non-gynecologist with more than 5 years of experience	Non-gynecologist	Specialist	Other	Academia	Yes	No	Yes	Often	No	Both	Yes	Sexual intercourse, Skin-skin contact, Skin-mucosa contact, Mother to fetus, Contact with contaminated medical equipment	Yes	Yes	Yes	Yes	Yes	No	No	Cancer	Cancer	Yes	No	No	Yes	Yes	Yes	No	0.9	Prior to marriage/sexual activity	Medical education	Yes	No	No	Yes	No	No	No, because I don’t have extra-marital sex activity	No	No	Yes	No	No	No	No	Yes
Male	Unmarried	26-40	Non-gynecologist with less than 5 years of experience	Non-gynecologist	Specialist	Internal Medicine	Private sector	No	No	Yes	Never	I don't know	Both	Yes	Sexual intercourse	Yes	No	No	No	No	No	No	Cancer	Genital warts	Yes	Yes	No	Yes	Yes	Yes	Yes	0.5	Prior to marriage/sexual activity	Medical education	I don't know	No	No	Yes	No	No	No, because this only occurs in females	No	No	No	Yes	No	No	No	Yes
Female	married	26-40	Senior non-gynecologist resident	Non-gynecologist	Resident	Internal Medicine	Academia	No	No	Yes	Never	I don't know	Both	Yes	Skin-mucosa contact, Mother to fetus	No	No	Yes	Yes	No	No	No	Cancer	Cancer	Yes	No	No	Yes	Yes	Yes	No	0.9	Prior to marriage/sexual activity	Medical education	I don't know	No	No	Yes	No	No	Yes	Yes	No	No	No	No	No	No	Yes
Male	married	26-40	Non-gynecologist with less than 5 years of experience	Non-gynecologist	Specialist	Internal Medicine	Private sector	No	No	Yes	rarely	I don't know	Both	Yes	Sexual intercourse, Mother to fetus, Contact with contaminated medical equipment	Yes	No	No	Yes	Yes	No	No	Cancer	Genital warts	Yes	Yes	No	Yes	Yes	Yes	I don't know	I don't know	Prior to marriage/sexual activity	Own reading	I don't know	No	No	No	No	Yes	No, because I don’t have extra-marital sex activity	No	No	Yes	No	No	No	No	Yes
Male	Unmarried	26-40	General practitioner	General practitioner	General practitioner	Other	Military or Royal Medical Services	No	No	Yes	rarely	I don't know	Both	Yes	Sexual intercourse, Skin-mucosa contact	Yes	No	Yes	No	No	No	No	Cancer	Genital warts	Yes	Yes	Yes	Yes	Yes	Yes	No	0.9	During puberty	Medical education	Yes	No	No	Yes	No	No	Yes	Yes	No	No	No	No	No	No	Yes
Female	married	18-25	General practitioner	General practitioner	General practitioner	Other	Ministry of health	No	No	Yes	Never	Yes	Both	Yes	Sexual intercourse, Skin-mucosa contact, Mother to fetus	Yes	No	Yes	Yes	No	No	No	Cancer	Genital warts	Yes	Yes	No	Yes	Yes	Yes	Yes	I don't know	At any age	Medical education, Social media, Own reading	I don't know	No	No	Yes	Yes	Yes	Yes	Yes	No	No	No	No	No	No	Yes
Female	Unmarried	26-40	Senior gynecology resident	Gynecologist	Resident	Gynecologist	Private sector	No	No	Yes	Occasionally	I don't know	Both	Yes	Sexual intercourse, Mother to fetus, Contact with contaminated medical equipment	Yes	No	No	Yes	Yes	No	No	Cancer	Genital warts	Yes	No	No	Yes	Yes	Yes	I don't know	0.9	Prior to marriage/sexual activity	Medical education	I don't know	No	No	Yes	No	No	Yes	Yes	No	No	No	No	No	No	Yes
Female	married	26-40	Senior gynecology resident	Gynecologist	Resident	Gynecologist	Academia	No	No	Yes	Occasionally	No	Both	Yes	Sexual intercourse, Skin-skin contact, Skin-mucosa contact, Mother to fetus	Yes	Yes	Yes	Yes	No	No	No	Genital warts	Genital warts	Yes	No	No	Yes	Yes	Yes	Yes	0.9	Prior to marriage/sexual activity	Medical education	Yes	No	No	Yes	No	No	Yes	Yes	No	No	No	No	No	No	Yes
Female	married	26-40	Senior non-gynecologist resident	Non-gynecologist	Resident	Other	Private sector	No	No	Yes	rarely	I don't know	Both	Yes	Sexual intercourse, Mother to fetus, Contact with contaminated medical equipment	Yes	No	No	Yes	Yes	No	No	Cancer	Genital warts	Yes	Yes	No	Yes	Yes	I don't know						No	No	No	No	No	No, because I don’t have extra-marital sex activity	No	No	Yes	No	No	No	No	You don’t think it is necessary
Female	married	18-25	Junior non-gynecologist resident	Non-gynecologist	Resident	Other	Academia	No	No	Yes	rarely	I don't know	Both	Yes	Sexual intercourse, Contact with contaminated medical equipment	Yes	No	No	No	Yes	No	No	Cancer	Genital warts	No	Yes	Yes	Yes	Yes	Yes	No	I don't know	During puberty	Medical education	I don't know	No	No	Yes	No	No	No, because I don’t have extra-marital sex activity	No	No	Yes	No	No	No	No	Yes
Female	married	26-40	General practitioner	General practitioner	General practitioner	Other	Academia	No	No	Yes	rarely	Yes	Both	Yes	Sexual intercourse	Yes	No	No	No	No	No	No	Genital warts	Genital warts	Yes	Yes	Yes	Yes	Yes	I don't know						No	No	No	No	No	Yes	Yes	No	No	No	No	No	No	Yes
Female	married	18-25	Junior non-gynecologist resident	Non-gynecologist	Resident	Other	Academia	No	No	Yes	rarely	I don't know	Both	Yes	Sexual intercourse, Skin-skin contact	Yes	Yes	No	No	No	No	No	Cancer	Genital warts	I don't know	Yes	No	Yes	Yes	Yes	I don't know	0.9	Prior to marriage/sexual activity	Medical education	I don't know	No	No	Yes	No	No	No, because I don’t have extra-marital sex activity	No	No	Yes	No	No	No	No	Yes
Female	married	above 60	Non-gynecologist with more than 5 years of experience	Non-gynecologist	Specialist	Internal Medicine	Private sector	No	No	Yes	Never	I don't know	Both	Yes	Sexual intercourse, Skin-mucosa contact, Mother to fetus	Yes	No	Yes	Yes	No	No	No	Cancer	Genital warts	Yes	Yes	No	Yes	Yes	Yes	I don't know	I don't know	Prior to marriage/sexual activity	Medical education	I don't know	No	No	Yes	No	No	No, because I don’t have extra-marital sex activity	No	No	Yes	No	No	No	No	Yes
Female	married	26-40	Non-gynecologist with more than 5 years of experience	Non-gynecologist	Specialist	Pediatrics	Academia	No	No	Yes	Never	I don't know	Both	Yes	Sexual intercourse, Skin-skin contact, Skin-mucosa contact	Yes	Yes	Yes	No	No	No	No	Cancer	Genital warts	Yes	Yes	Yes	Yes	Yes	Yes	Yes	I don't know	Prior to marriage/sexual activity	Medical education	Yes	No	No	Yes	No	No	No, because I don’t have extra-marital sex activity	No	No	Yes	No	No	No	No	For cultural and religious reasons
Female	married	26-40	Non-gynecologist with more than 5 years of experience	Non-gynecologist	Specialist	Other	Academia	No	No	Yes	rarely	I don't know	Both	Yes	Sexual intercourse, Skin-skin contact, Skin-mucosa contact	Yes	Yes	Yes	No	No	No	No	Cancer	Genital warts	No	No	No	Yes	Yes	Yes	No	0.9	During puberty	Own reading	I don't know	No	No	No	No	Yes	Yes	Yes	No	No	No	No	No	No	Yes
Female	married	26-40	Non-gynecologist with more than 5 years of experience	Non-gynecologist	Specialist	Other	Academia	No	No	Yes	Never	I don't know	Both	Yes	Sexual intercourse, Skin-skin contact, Skin-mucosa contact, Mother to fetus, Contact with contaminated medical equipment, Self-inoculation	Yes	Yes	Yes	Yes	Yes	No	Yes	Cancer	Cancer	No	Yes	No	Yes	Yes	Yes	Yes	0.9	During childhood years	Medical education	Yes	No	No	Yes	No	No	Yes	Yes	No	No	No	No	No	No	Yes
Female	married	26-40	Gynecologist with more than 5 years of experience	Gynecologist	Specialist	Gynecologist	Academia	No	No	Yes	rarely	Yes	Both	Yes	Sexual intercourse, Skin-skin contact, Skin-mucosa contact, Mother to fetus, Contact with contaminated medical equipment, Contact with contaminated water (swimming pools,..), Self-inoculation	Yes	Yes	Yes	Yes	Yes	Yes	Yes	Cancer	Cancer	Yes	Yes	Yes	Yes	Yes	Yes	Yes	0.9	At any age	Medical education, Own reading	Yes	No	No	Yes	No	Yes	Yes	Yes	No	No	No	No	No	No	Yes
Male	married	26-40	Senior gynecology resident	Gynecologist	Resident	Gynecologist	Military or Royal Medical Services	No	No	Yes	Never	No	Both	Yes	Sexual intercourse, Skin-mucosa contact, Mother to fetus, Contact with contaminated medical equipment	Yes	No	Yes	Yes	Yes	No	No	Cancer	Genital warts	Yes	Yes	Yes	Yes	Yes	Yes	I don't know	0.9	During puberty	Medical education	Yes	No	No	Yes	No	No	No, because I don’t have extra-marital sex activity	No	No	Yes	No	No	No	No	Yes
Male	Unmarried	18-25	Non-gynecologist with less than 5 years of experience	Non-gynecologist	Specialist	Other	Military or Royal Medical Services	No	No	Yes	Never	I don't know	Both	Yes	Sexual intercourse, Skin-skin contact, Contact with contaminated medical equipment, Contact with contaminated water (swimming pools,..)	Yes	Yes	No	No	Yes	Yes	No	Cancer	Cancer	No	Yes	Yes	Yes	Yes	Yes	Yes	0.5	During childhood years	Friends, Family	Yes	Yes	Yes	No	No	No	Yes	Yes	No	No	No	No	No	No	Yes
Male	married	26-40	Non-gynecologist with more than 5 years of experience	Non-gynecologist	Specialist	Surgery	Private sector	No	No	Yes	Occasionally	Yes	Both	Yes	Sexual intercourse, Skin-skin contact, Skin-mucosa contact, Mother to fetus	Yes	Yes	Yes	Yes	No	No	No	Cancer	Cancer	No	No	No	Yes	Yes	Yes	I don't know	0.9	Prior to marriage/sexual activity	Own reading	I don't know	No	No	No	No	Yes	Yes	Yes	No	No	No	No	No	No	Yes
Male	Unmarried	18-25	General practitioner	General practitioner	General practitioner	Internal Medicine	Private sector	No	No	Yes	Never	No	Both	Yes	Sexual intercourse	Yes	No	No	No	No	No	No	Cancer	Genital warts	Yes	Yes	Yes	Yes	Yes	Yes	Yes	I don't know	I don't know	Medical education	Yes	No	No	Yes	No	No	No, because I’m virgin	No	Yes	No	No	No	No	No	Yes
Female	Unmarried	18-25	General practitioner	General practitioner	General practitioner	Other	Ministry of health	No	No	Yes	Never	I don't know	Both	Yes	Sexual intercourse, Skin-mucosa contact	Yes	No	Yes	No	No	No	No	Cancer	Genital warts	Yes	Yes	Yes	Yes	Yes	Yes	No	0.25	During puberty	Medical education	No	No	No	Yes	No	No	No, I don’t think that vaccine will be safe	No	No	No	No	No	Yes	No	Yes
Female	Unmarried	18-25	Non-gynecologist with less than 5 years of experience	Non-gynecologist	Specialist	Internal Medicine	Ministry of health	No	No	Yes	Never	Yes	Both	Yes	Sexual intercourse, Skin-mucosa contact	Yes	No	Yes	No	No	No	No	Cancer	Genital warts	Yes	Yes	No	Yes	Yes	Yes	Yes	0.9	Prior to marriage/sexual activity	Medical education	Yes	No	No	Yes	No	No	No, because I’m virgin	No	Yes	No	No	No	No	No	Yes
Female	married	26-40	Junior non-gynecologist resident	Non-gynecologist	Resident	Other	Military or Royal Medical Services	No	No	Yes	rarely	I don't know	Both	Yes	Sexual intercourse, Skin-skin contact, Skin-mucosa contact, Self-inoculation	Yes	Yes	Yes	No	No	No	Yes	Cancer	Genital warts	No	Yes	No	Yes	Yes	Yes	No	0.6	Prior to marriage/sexual activity	Medical education, Own reading	I don't know	No	No	Yes	No	Yes	Yes	Yes	No	No	No	No	No	No	Yes
Male	married	above 60	Non-gynecologist with more than 5 years of experience	Non-gynecologist	Specialist	Internal Medicine	Academia	No	No	Yes	rarely	I don't know	Both	Yes	Sexual intercourse, Skin-skin contact, Skin-mucosa contact, Mother to fetus	Yes	Yes	Yes	Yes	No	No	No	Cancer	Genital warts	Yes	Yes	No	Yes	Yes	Yes	I don't know	0.6	During puberty	Own reading	I don't know	No	No	No	No	Yes	No, because I don’t have extra-marital sex activity	No	No	Yes	No	No	No	No	Yes
Male	Unmarried	18-25	General practitioner	General practitioner	General practitioner	Other	Private sector	Yes	Yes	Yes	Occasionally	No	Both	Yes	Sexual intercourse	Yes	No	No	No	No	No	No	Cancer	Cancer	Yes	Yes	Yes	Yes	Yes	Yes	Yes	0.25	During childhood years	Friends	I don't know	Yes	No	No	No	No	Yes	Yes	No	No	No	No	No	No	You don’t think it is necessary
Female	married	26-40	Non-gynecologist with less than 5 years of experience	Non-gynecologist	Specialist	Other	Private sector	No	No	Yes	rarely	I don't know	Both	Yes	Sexual intercourse, Skin-mucosa contact, Mother to fetus, Contact with contaminated medical equipment, Self-inoculation	Yes	No	Yes	Yes	Yes	No	Yes	Cancer	Cancer	Yes	Yes	Yes	Yes	Yes	Yes	I don't know	I don't know	During puberty	Medical education	I don't know	No	No	Yes	No	No	Yes	Yes	No	No	No	No	No	No	Yes
Male	married	26-40	Non-gynecologist with more than 5 years of experience	Non-gynecologist	Specialist	Other	Private sector	No	No	Yes	Never	I don't know	Both	Yes	Skin-skin contact	No	Yes	No	No	No	No	No	Cancer	Genital warts	Yes	Yes	Yes	Yes	Yes	Yes	I don't know	I don't know	I don't know	Medical education	I don't know	No	No	Yes	No	No	No, because I don’t have extra-marital sex activity	No	No	Yes	No	No	No	No	Other
Male	Unmarried	26-40	General practitioner	General practitioner	General practitioner	Other	Private sector	No	No	Yes	Never	I don't know	Both	Yes	Sexual intercourse, Skin-skin contact, Skin-mucosa contact	Yes	Yes	Yes	No	No	No	No	Cancer	Genital warts	Yes	Yes	No	Yes	Yes	Yes	Yes	I don't know	During childhood years	Medical education	Yes	No	No	Yes	No	No	Yes	Yes	No	No	No	No	No	No	Yes
Male	Unmarried	26-40	Non-gynecologist with less than 5 years of experience	Non-gynecologist	Specialist	Other	Private sector	No	No	Yes	Never	I don't know	Both	Yes	Sexual intercourse, Skin-mucosa contact, Mother to fetus	Yes	No	Yes	Yes	No	No	No	Genital warts	Genital warts	Yes	Yes	No	Yes	Yes	Yes	Yes	0.6	Prior to marriage/sexual activity	Medical education, Own reading	I don't know	No	No	Yes	No	Yes	Yes	Yes	No	No	No	No	No	No	Yes
Female	Unmarried	18-25	General practitioner	General practitioner	General practitioner	Other	Private sector	No	No	Yes	rarely	No	Both	Yes	Sexual intercourse, Skin-skin contact, Skin-mucosa contact, Mother to fetus, Contact with contaminated medical equipment, Contact with contaminated water (swimming pools,..), Self-inoculation	Yes	Yes	Yes	Yes	Yes	Yes	Yes	Cancer	Genital warts	Yes	Yes	No	Yes	Yes	Yes	I don't know	0.9	Prior to marriage/sexual activity	Friends, Medical education, Social media, Own reading	No	Yes	No	Yes	Yes	Yes	Yes	Yes	No	No	No	No	No	No	Yes
Female	Unmarried	18-25	Junior gynecology resident	Gynecologist	Resident	Gynecologist	Academia	Yes	No	Yes	Never	No	Both	Yes	Sexual intercourse, Skin-skin contact, Skin-mucosa contact, Contact with contaminated medical equipment, Self-inoculation	Yes	Yes	Yes	No	Yes	No	Yes	Cancer	Cancer	Yes	Yes	No	Yes	Yes	Yes	I don't know	0.9	During puberty	Medical education	I don't know	No	No	Yes	No	No	No, because I’m virgin	No	Yes	No	No	No	No	No	Yes
Male	Unmarried	18-25	Junior non-gynecologist resident	Non-gynecologist	Resident	Other	Private sector	No	No	Yes	Never	I don't know	Both	Yes	Sexual intercourse, Skin-skin contact, Skin-mucosa contact	Yes	Yes	Yes	No	No	No	No	Cancer	Genital warts	Yes	No	No	Yes	Yes	Yes	I don't know	0.9	Prior to marriage/sexual activity	Medical education, Own reading	I don't know	No	No	Yes	No	Yes	No, because I don’t have extra-marital sex activity	No	No	Yes	No	No	No	No	You don’t think it is necessary
Male	Unmarried	18-25	Non-gynecologist with less than 5 years of experience	Non-gynecologist	Specialist	Other	Private sector	No	No	Yes	Never	No	Both	Yes	Sexual intercourse, Skin-mucosa contact, Mother to fetus	Yes	No	Yes	Yes	No	No	No	Genital warts	Cancer	Yes	No	No	Yes	Yes	Yes	Yes	I don't know	During puberty	Medical education, Own reading	Yes	No	No	Yes	No	Yes	Yes	Yes	No	No	No	No	No	No	Yes
Male	Unmarried	18-25	General practitioner	General practitioner	General practitioner	Other	Ministry of health	No	Yes	Yes	rarely	I don't know	Both	Yes	Sexual intercourse	Yes	No	No	No	No	No	No	Genital warts	Genital warts	Yes	Yes	Yes	Yes	Yes	Yes	Yes	0.25	Prior to marriage/sexual activity	Social media	Yes	No	No	No	Yes	No	Yes	Yes	No	No	No	No	No	No	Yes
Female	Unmarried	26-40	Junior non-gynecologist resident	Non-gynecologist	Resident	Other	Private sector	No	No	Yes	Never	Yes	Both	Yes	Sexual intercourse, Skin-skin contact, Contact with contaminated water (swimming pools,..)	Yes	Yes	No	No	No	Yes	No	Cancer	Skin warts	Yes	No	No	Yes	Yes	Yes	No	0.6	During childhood years	Medical education	Yes	No	No	Yes	No	No	Yes	Yes	No	No	No	No	No	No	Yes
Male	Unmarried	26-40	Senior non-gynecologist resident	Non-gynecologist	Resident	Surgery	Private sector	No	No	Yes	Never	No	Both	Yes	Sexual intercourse	Yes	No	No	No	No	No	No	Genital warts	Genital warts	Yes	Yes	Yes	Yes	Yes	Yes	I don't know	0.9	During puberty	Medical education	I don't know	No	No	Yes	No	No	Yes	Yes	No	No	No	No	No	No	Yes
Female	Unmarried	26-40	Non-gynecologist with less than 5 years of experience	Non-gynecologist	Specialist	Other	Private sector	No	No	Yes	Never	I don't know	Both	Yes	Sexual intercourse, Skin-mucosa contact, Contact with contaminated medical equipment, Self-inoculation	Yes	No	Yes	No	Yes	No	Yes	Cancer	Genital warts	Yes	Yes	No	Yes	Yes	Yes	No	0.5	Prior to marriage/sexual activity	Medical education, Social media, Own reading	I don't know	No	No	Yes	Yes	Yes	Yes	Yes	No	No	No	No	No	No	Yes
Female	married	26-40	Non-gynecologist with less than 5 years of experience	Non-gynecologist	Specialist	Other	Academia	No	No	Yes	Never	No	Both	Yes	Sexual intercourse, Skin-skin contact, Mother to fetus, Contact with contaminated medical equipment, Self-inoculation	Yes	Yes	No	Yes	Yes	No	Yes	Genital warts	Cancer	Yes	Yes	Yes	Yes	Yes	Yes	Yes	0.6	Prior to marriage/sexual activity	Medical education	I don't know	No	No	Yes	No	No	Yes	Yes	No	No	No	No	No	No	Yes
Female	married	26-40	Non-gynecologist with more than 5 years of experience	Non-gynecologist	Specialist	Other	Ministry of health	Yes	No	Yes	Often	Yes	Both	Yes	Sexual intercourse, Skin-skin contact, Skin-mucosa contact, Mother to fetus, Contact with contaminated medical equipment, Self-inoculation	Yes	Yes	Yes	Yes	Yes	No	Yes	Cancer	Cancer	Yes	No	No	No	Yes	Yes	No	0.9	Prior to marriage/sexual activity	Medical education	I don't know	No	No	Yes	No	No	No, because I don’t have extra-marital sex activity	No	No	Yes	No	No	No	No	Yes
Male	Unmarried	41-60	Non-gynecologist with more than 5 years of experience	Non-gynecologist	Specialist	Other	Academia	No	No	Yes	Never	I don't know	I don't know	I don't know	Sexual intercourse, Skin-skin contact, Skin-mucosa contact	Yes	Yes	Yes	No	No	No	No	Genital warts	Genital warts	Yes	No	No	Yes	No	I don't know						No	No	No	No	No	No, because I don’t have extra-marital sex activity	No	No	Yes	No	No	No	No	You don’t think it is necessary
Male	married	26-40	Senior gynecology resident	Gynecologist	Resident	Gynecologist	Ministry of health	No	No	Yes	rarely	No	Both	Yes	Sexual intercourse, Contact with contaminated medical equipment	Yes	No	No	No	Yes	No	No	Cancer	Genital warts	Yes	Yes	No	Yes	Yes	Yes	I don't know	0.6	Prior to marriage/sexual activity	Medical education	I don't know	No	No	Yes	No	No	No, because I don’t have extra-marital sex activity	No	No	Yes	No	No	No	No	Yes
Female	married	26-40	Senior gynecology resident	Gynecologist	Resident	Gynecologist	Ministry of health	Yes	No	Yes	rarely	No	Both	Yes	Sexual intercourse, Skin-mucosa contact	Yes	No	Yes	No	No	No	No	Cancer	Genital warts	Yes	No	No	Yes	Yes	Yes	Yes	0.6	Prior to marriage/sexual activity	Medical education	I don't know	No	No	Yes	No	No	Yes	Yes	No	No	No	No	No	No	Yes
Female	married	above 60	General practitioner	General practitioner	General practitioner	Other	Academia	Yes	Yes	Yes	Occasionally	I don't know	Both	Yes	Sexual intercourse, Skin-skin contact, Skin-mucosa contact	Yes	Yes	Yes	No	No	No	No	Cancer	Genital warts	Yes	Yes	No	Yes	Yes	Yes	No	I don't know	During puberty	Medical education	I don't know	No	No	Yes	No	No	Yes	Yes	No	No	No	No	No	No	Yes
Female	married	26-40	Senior non-gynecologist resident	Non-gynecologist	Resident	Other	Ministry of health	No	No	Yes	Never	I don't know	Both	Yes	Sexual intercourse, Skin-skin contact, Skin-mucosa contact, Mother to fetus	Yes	Yes	Yes	Yes	No	No	No	Genital warts	Others	No	Yes	No	Yes	Yes	Yes	No	I don't know	During childhood years	Medical education	I don't know	No	No	Yes	No	No	Yes	Yes	No	No	No	No	No	No	Yes
Male	Unmarried	26-40	Senior non-gynecologist resident	Non-gynecologist	Resident	Other	Ministry of health	No	No	Yes	rarely	No	Both	I don't know	Sexual intercourse, Skin-mucosa contact, Contact with contaminated medical equipment, Contact with contaminated water (swimming pools,..), Self-inoculation	Yes	No	Yes	No	Yes	Yes	Yes	Genital warts	Skin warts	Yes	No	No	Yes	Yes	Yes	No	0.25	During puberty	Medical education	No	No	No	Yes	No	No	Yes	Yes	No	No	No	No	No	No	Yes
Female	married	41-60	Non-gynecologist with more than 5 years of experience	Non-gynecologist	Specialist	Other	Academia	No	No	Yes	Never	I don't know	Both	Yes	Sexual intercourse, Skin-skin contact, Skin-mucosa contact, Mother to fetus, Contact with contaminated medical equipment	Yes	Yes	Yes	Yes	Yes	No	No	Cancer	Genital warts	Yes	Yes	No	Yes	Yes	Yes	No	0.6	Prior to marriage/sexual activity	Medical education	Yes	No	No	Yes	No	No	Yes	Yes	No	No	No	No	No	No	Yes
Male	married	26-40	Senior non-gynecologist resident	Non-gynecologist	Resident	Other	Ministry of health	Yes	No	Yes	Never	No	Both	Yes	Sexual intercourse, Skin-skin contact, Skin-mucosa contact, Mother to fetus, Contact with contaminated water (swimming pools,..)	Yes	Yes	Yes	Yes	No	Yes	No	Genital warts	Others	Yes	No	No	Yes	Yes	Yes	I don't know	0.9	I don't know	Medical education	I don't know	No	No	Yes	No	No	Yes	Yes	No	No	No	No	No	No	Yes
Male	Unmarried	26-40	Senior non-gynecologist resident	Non-gynecologist	Resident	Other	Ministry of health	No	No	Yes	Never	I don't know	Both	Yes	Sexual intercourse, Skin-skin contact	Yes	Yes	No	No	No	No	No	Cancer	Genital warts	Yes	Yes	No	Yes	Yes	I don't know						No	No	No	No	No	Yes	Yes	No	No	No	No	No	No	Yes
Female	Unmarried	26-40	Senior non-gynecologist resident	Non-gynecologist	Resident	Other	Ministry of health	No	No	Yes	Never	I don't know	Both	Yes	Sexual intercourse, Mother to fetus	Yes	No	No	Yes	No	No	No	Cancer	Cancer	Yes	Yes	Yes	Yes	Yes	Yes	I don't know	0.6	Prior to marriage/sexual activity	Medical education	Yes	No	No	Yes	No	No	Yes	Yes	No	No	No	No	No	No	Yes
Female	married	26-40	Senior non-gynecologist resident	Non-gynecologist	Resident	Other	Ministry of health	No	No	Yes	Never	I don't know	Both	Yes	Sexual intercourse, Skin-mucosa contact, Mother to fetus	Yes	No	Yes	Yes	No	No	No	Cancer	Genital warts	Yes	Yes	Yes	Yes	Yes	Yes	No	0.9	During puberty	Medical education	Yes	No	No	Yes	No	No	Yes	Yes	No	No	No	No	No	No	Yes
Male	Unmarried	26-40	General practitioner	General practitioner	General practitioner	Other	Private sector	No	No	Yes	Never	No	Both	Yes	Sexual intercourse, Skin-skin contact, Skin-mucosa contact, Mother to fetus, Contact with contaminated medical equipment, Contact with contaminated water (swimming pools,..)	Yes	Yes	Yes	Yes	Yes	Yes	No	Cancer	Genital warts	Yes	Yes	Yes	Yes	Yes	Yes	Yes	I don't know	I don't know	Medical education	I don't know	No	No	Yes	No	No	Yes	Yes	No	No	No	No	No	No	Yes
Female	Unmarried	26-40	Gynecologist with less than 5 years of experience	Gynecologist	Specialist	Gynecologist	Private sector	No	No	Yes	Never	I don't know	Both	Yes	Sexual intercourse, Skin-skin contact, Skin-mucosa contact	Yes	Yes	Yes	No	No	No	No	Cancer	Genital warts	Yes	Yes	Yes	Yes	Yes	Yes	Yes	0.9	During puberty	Medical education	Yes	No	No	Yes	No	No	Yes	Yes	No	No	No	No	No	No	Yes
Male	Unmarried	26-40	Junior non-gynecologist resident	Non-gynecologist	Resident	Other	Academia	No	No	Yes	rarely	No	Both	I don't know	Sexual intercourse, Skin-skin contact, Skin-mucosa contact, Mother to fetus, Contact with contaminated medical equipment	Yes	Yes	Yes	Yes	Yes	No	No	Cancer	Genital warts	Yes	Yes	No	Yes	Yes	Yes	Yes	0.25	During puberty	Medical education	I don't know	No	No	Yes	No	No	Yes	Yes	No	No	No	No	No	No	Yes
Female	married	26-40	Senior gynecology resident	Gynecologist	Resident	Gynecologist	Ministry of health	No	No	Yes	rarely	No	Both	Yes	Sexual intercourse, Skin-skin contact, Skin-mucosa contact, Mother to fetus, Contact with contaminated water (swimming pools,..)	Yes	Yes	Yes	Yes	No	Yes	No	Genital warts	Skin warts	No	Yes	Yes	Yes	No	Yes	No	0.6	During childhood years	Friends	No	Yes	No	No	No	No	Yes	Yes	No	No	No	No	No	No	Yes
Female	Unmarried	18-25	Junior gynecology resident	Gynecologist	Resident	Gynecologist	Academia	No	No	Yes	Never	I don't know	Both	Yes	Sexual intercourse, Skin-skin contact, Skin-mucosa contact, Mother to fetus, Contact with contaminated medical equipment	Yes	Yes	Yes	Yes	Yes	No	No	Cancer	Genital warts	No	Yes	Yes	Yes	Yes	Yes	No	0.9	Prior to marriage/sexual activity	Medical education	Yes	No	No	Yes	No	No	Yes	Yes	No	No	No	No	No	No	Yes
Female	married	41-60	Gynecologist with more than 5 years of experience	Gynecologist	Specialist	Gynecologist	Academia	Yes	No	Yes	rarely	No	Both	Yes	Sexual intercourse, Skin-skin contact, Skin-mucosa contact, Mother to fetus, Contact with contaminated medical equipment, Self-inoculation	Yes	Yes	Yes	Yes	Yes	No	Yes	Cancer	Genital warts	Yes	No	No	Yes	Yes	Yes	No	0.9	Prior to marriage/sexual activity	Medical education	Yes	No	No	Yes	No	No	No, because I don’t have extra-marital sex activity	No	No	Yes	No	No	No	No	Yes
Female	married	26-40	Non-gynecologist with more than 5 years of experience	Non-gynecologist	Specialist	Pediatrics	Academia	No	No	Yes	Never	Yes	Both	Yes	Sexual intercourse, Skin-skin contact, Skin-mucosa contact, Mother to fetus, Contact with contaminated medical equipment, Contact with contaminated water (swimming pools,..), Self-inoculation	Yes	Yes	Yes	Yes	Yes	Yes	Yes	Cancer	Genital warts	Yes	Yes	No	Yes	Yes	Yes	No	0.6	Prior to marriage/sexual activity	Medical education	I don't know	No	No	Yes	No	No	Yes	Yes	No	No	No	No	No	No	Yes
Female	married	26-40	Gynecologist with more than 5 years of experience	Gynecologist	Specialist	Gynecologist	Academia	Yes	No	Yes	Often	No	Both	Yes	Sexual intercourse, Skin-skin contact, Mother to fetus, Contact with contaminated medical equipment, Self-inoculation	Yes	Yes	No	Yes	Yes	No	Yes	Cancer	Cancer	Yes	No	No	Yes	Yes	Yes	Yes	0.6	Prior to marriage/sexual activity	Medical education	Yes	No	No	Yes	No	No	Yes	Yes	No	No	No	No	No	No	Yes
Female	married	26-40	Non-gynecologist with less than 5 years of experience	Non-gynecologist	Specialist	Pediatrics	Academia	Yes	No	Yes	Never	No	Both	Yes	Sexual intercourse, Skin-mucosa contact, Mother to fetus, Contact with contaminated medical equipment, Self-inoculation	Yes	No	Yes	Yes	Yes	No	Yes	Cancer	Genital warts	Yes	Yes	No	Yes	Yes	Yes	Yes	0.9	Prior to marriage/sexual activity	Medical education	Yes	No	No	Yes	No	No	Yes	Yes	No	No	No	No	No	No	Yes
Female	Unmarried	26-40	Junior non-gynecologist resident	Non-gynecologist	Resident	Other	Private sector	Yes	No	Yes	rarely	No	Both	Yes	Sexual intercourse	Yes	No	No	No	No	No	No	Genital warts	Genital warts	Yes	Yes	Yes	Yes	Yes	Yes	No	0.6	Prior to marriage/sexual activity	Medical education	I don't know	No	No	Yes	No	No	Yes	Yes	No	No	No	No	No	No	Yes
Female	married	26-40	Non-gynecologist with less than 5 years of experience	Non-gynecologist	Specialist	Other	Private sector	No	No	Yes	Never	No	Both	I don't know	Sexual intercourse	Yes	No	No	No	No	No	No	Cancer	Genital warts	I don't know	Yes	Yes	Yes	Yes	Yes	I don't know	0.25	I don't know	Medical education	I don't know	No	No	Yes	No	No	Yes	Yes	No	No	No	No	No	No	Yes
Male	married	26-40	General practitioner	General practitioner	General practitioner	Other	Ministry of health	Yes	No	Yes	rarely	Yes	Both	Yes	Sexual intercourse, Skin-skin contact, Skin-mucosa contact, Mother to fetus	Yes	Yes	Yes	Yes	No	No	No	Cancer	Cancer	No	Yes	Yes	Yes	Yes	Yes	I don't know	0.6	Prior to marriage/sexual activity	Medical education, Own reading	I don't know	No	No	Yes	No	Yes	No, because I don’t have extra-marital sex activity	No	No	Yes	No	No	No	No	Yes
Female	Unmarried	26-40	Senior non-gynecologist resident	Non-gynecologist	Resident	Other	Ministry of health	No	No	Yes	Never	Yes	Both	Yes	Sexual intercourse, Skin-skin contact, Skin-mucosa contact, Mother to fetus	Yes	Yes	Yes	Yes	No	No	No	Cancer	Skin warts	Yes	Yes	No	Yes	Yes	Yes	No	I don't know	During puberty	Medical education	No	No	No	Yes	No	No	Yes	Yes	No	No	No	No	No	No	Yes
Female	married	26-40	Gynecologist with more than 5 years of experience	Gynecologist	Specialist	Gynecologist	Ministry of health	No	No	Yes	Occasionally	Yes	Both	Yes	Sexual intercourse, Mother to fetus	Yes	No	No	Yes	No	No	No	Cancer	Genital warts	Yes	Yes	No	Yes	No	Yes	No	0.9	Prior to marriage/sexual activity	Medical education	Yes	No	No	Yes	No	No	No, because I don’t have extra-marital sex activity	No	No	Yes	No	No	No	No	Yes
Female	Unmarried	26-40	Gynecologist with less than 5 years of experience	Gynecologist	Specialist	Gynecologist	Ministry of health	No	No	Yes	Occasionally	I don't know	Both	Yes	Sexual intercourse, Skin-mucosa contact, Mother to fetus, Self-inoculation	Yes	No	Yes	Yes	No	No	Yes	Cancer	Genital warts	Yes	Yes	No	Yes	Yes	Yes	Yes	0.9	Prior to marriage/sexual activity	Medical education	I don't know	No	No	Yes	No	No	Yes	Yes	No	No	No	No	No	No	Yes
Female	Unmarried	26-40	Senior gynecology resident	Gynecologist	Resident	Gynecologist	Ministry of health	No	No	Yes	rarely	I don't know	Both	Yes	Sexual intercourse, Skin-skin contact, Skin-mucosa contact	Yes	Yes	Yes	No	No	No	No	Cancer	Genital warts	Yes	Yes	Yes	Yes	Yes	No						No	No	No	No	No	No, other reasons	No	No	No	No	No	No	Yes	Yes
Female	Unmarried	26-40	Senior gynecology resident	Gynecologist	Resident	Gynecologist	Ministry of health	No	No	Yes	rarely	I don't know	Both	Yes	Sexual intercourse, Skin-mucosa contact, Mother to fetus	Yes	No	Yes	Yes	No	No	No	Cancer	Genital warts	Yes	No	No	Yes	Yes	Yes	I don't know	0.9	During childhood years	Medical education	Yes	No	No	Yes	No	No	Yes	Yes	No	No	No	No	No	No	Yes
Male	married	26-40	Junior gynecology resident	Gynecologist	Resident	Gynecologist	Ministry of health	Yes	No	Yes	rarely	No	Both	No	Sexual intercourse, Mother to fetus	Yes	No	No	Yes	No	No	No	Genital warts	Genital warts	Yes	Yes	Yes	Yes	Yes	Yes	No	I don't know	During puberty	Medical education	Yes	No	No	Yes	No	No	Yes	Yes	No	No	No	No	No	No	Yes
Female	married	26-40	Non-gynecologist with more than 5 years of experience	Non-gynecologist	Specialist	Other	Ministry of health	Yes	No	Yes	Never	No	Both	Yes	Sexual intercourse	Yes	No	No	No	No	No	No	Cancer	Others	Yes	No	No	Yes	Yes	Yes	No	0.9	During puberty	Medical education, Own reading	I don't know	No	No	Yes	No	Yes	No, other reasons	No	No	No	No	No	No	Yes	You don’t think it is necessary
Female	married	26-40	Senior non-gynecologist resident	Non-gynecologist	Resident	Other	Ministry of health	No	No	Yes	rarely	I don't know	Both	Yes	Sexual intercourse, Skin-mucosa contact, Self-inoculation	Yes	No	Yes	No	No	No	Yes	Cancer	Genital warts	Yes	Yes	No	Yes	Yes	I don't know						No	No	No	No	No	No, because I don’t have extra-marital sex activity	No	No	Yes	No	No	No	No	Yes
Female	Unmarried	18-25	General practitioner	General practitioner	General practitioner	Other	Private sector	No	No	Yes	Never	Yes	Both	Yes	Sexual intercourse	Yes	No	No	No	No	No	No	Skin warts	Genital warts	Yes	Yes	Yes	Yes	Yes	I don't know						No	No	No	No	No	Yes	Yes	No	No	No	No	No	No	Yes
Female	Unmarried	26-40	General practitioner	General practitioner	General practitioner	Other	Private sector	No	No	Yes	rarely	No	Both	Yes	Sexual intercourse	Yes	No	No	No	No	No	No	Cancer	Cancer	Yes	Yes	No	Yes	Yes	Yes	No	I don't know	Prior to marriage/sexual activity	Medical education	I don't know	No	No	Yes	No	No	Yes	Yes	No	No	No	No	No	No	Yes
Female	Unmarried	26-40	Senior non-gynecologist resident	Non-gynecologist	Resident	Surgery	Private sector	No	No	Yes	Never	I don't know	Both	Yes	Sexual intercourse, Mother to fetus	Yes	No	No	Yes	No	No	No	Cancer	Genital warts	Yes	Yes	Yes	Yes	Yes	Yes	I don't know	0.25	During puberty	Own reading	I don't know	No	No	No	No	Yes	Yes	Yes	No	No	No	No	No	No	Yes
Female	Unmarried	18-25	Junior non-gynecologist resident	Non-gynecologist	Resident	Internal Medicine	Private sector	No	No	Yes	Occasionally	Yes	Both	Yes	Sexual intercourse, Skin-skin contact, Skin-mucosa contact, Mother to fetus	Yes	Yes	Yes	Yes	No	No	No	Cancer	Cancer	Yes	Yes	Yes	Yes	Yes	Yes	No	0.6	Prior to marriage/sexual activity	Medical education	I don't know	No	No	Yes	No	No	Yes	Yes	No	No	No	No	No	No	Yes
Female	Unmarried	18-25	General practitioner	General practitioner	General practitioner	Other	Private sector	No	No	Yes	rarely	I don't know	Both	I don't know	Sexual intercourse, Skin-mucosa contact, Mother to fetus, Contact with contaminated medical equipment, Contact with contaminated water (swimming pools,..)	Yes	No	Yes	Yes	Yes	Yes	No	Cancer	Genital warts	No	Yes	Yes	Yes	Yes	Yes	No	I don't know	During puberty	Family, Medical education, Social media	I don't know	No	Yes	Yes	Yes	No	Yes	Yes	No	No	No	No	No	No	Yes
Female	married	41-60	Gynecologist with more than 5 years of experience	Gynecologist	Specialist	Gynecologist	Private sector	No	No	Yes	rarely	I don't know	Both	Yes	Sexual intercourse, Skin-skin contact, Skin-mucosa contact, Mother to fetus	Yes	Yes	Yes	Yes	No	No	No	Cancer	Cancer	Yes	No	No	Yes	Yes	Yes	Yes	I don't know	Prior to marriage/sexual activity	Own reading	I don't know	No	No	No	No	Yes	No, because I don’t have extra-marital sex activity	No	No	Yes	No	No	No	No	Other
Male	married	41-60	Non-gynecologist with more than 5 years of experience	Non-gynecologist	Specialist	Other	Ministry of health	No	No	Yes	rarely	No	Both	Yes	Sexual intercourse, Skin-mucosa contact, Mother to fetus, Self-inoculation	Yes	No	Yes	Yes	No	No	Yes	Genital warts	Genital warts	Yes	No	No	Yes	No	Yes	Yes	I don't know	Prior to marriage/sexual activity	Medical education, Own reading	Yes	No	No	Yes	No	Yes	Yes	Yes	No	No	No	No	No	No	Yes
Male	Unmarried	26-40	Senior non-gynecologist resident	Non-gynecologist	Resident	Other	Ministry of health	No	No	Yes	rarely	I don't know	Both	I don't know	Sexual intercourse	Yes	No	No	No	No	No	No	Cancer	Genital warts	Yes	Yes	No	Yes	Yes	No						No	No	No	No	No	Yes	Yes	No	No	No	No	No	No	Yes
Female	Unmarried	26-40	Senior non-gynecologist resident	Non-gynecologist	Resident	Internal Medicine	Ministry of health	Yes	No	Yes	Never	I don't know	Both	Yes	Sexual intercourse, Skin-skin contact	Yes	Yes	No	No	No	No	No	Cancer	Genital warts	Yes	Yes	Yes	Yes	Yes	Yes	No	0.6	During puberty	Medical education	No	No	No	Yes	No	No	No, other reasons	No	No	No	No	No	No	Yes	Yes
Female	Unmarried	26-40	Senior non-gynecologist resident	Non-gynecologist	Resident	Other	Ministry of health	No	No	Yes	Never	No	Both	Yes	Sexual intercourse, Skin-mucosa contact, Contact with contaminated medical equipment	Yes	No	Yes	No	Yes	No	No	Cancer	Genital warts	Yes	No	No	Yes	Yes	No						No	No	No	No	No	Yes	Yes	No	No	No	No	No	No	Yes
Female	Unmarried	26-40	Senior non-gynecologist resident	Non-gynecologist	Resident	Other	Ministry of health	Yes	No	Yes	Occasionally	I don't know	Both	I don't know	Sexual intercourse, Skin-skin contact, Skin-mucosa contact	Yes	Yes	Yes	No	No	No	No	Genital warts	Genital warts	Yes	Yes	Yes	Yes	Yes	Yes	No	I don't know	During puberty	Medical education	No	No	No	Yes	No	No	Yes	Yes	No	No	No	No	No	No	Yes
Female	married	41-60	Non-gynecologist with more than 5 years of experience	Non-gynecologist	Specialist	Other	Ministry of health	No	No	Yes	Never	Yes	Both	No	Sexual intercourse	Yes	No	No	No	No	No	No	Genital warts	Cancer	Yes	No	No	Yes	Yes	Yes	No	I don't know	I don't know	Medical education	Yes	No	No	Yes	No	No	No, because I don’t have extra-marital sex activity	No	No	Yes	No	No	No	No	Other
Female	married	above 60	Non-gynecologist with more than 5 years of experience	Non-gynecologist	Specialist	Other	Private sector	Yes	Yes	Yes	rarely	Yes	Both	Yes	Sexual intercourse	Yes	No	No	No	No	No	No	Cancer	Skin warts	Yes	Yes	Yes	Yes	Yes	Yes	Yes	0.9	At any age	Medical education, Own reading	Yes	No	No	Yes	No	Yes	No, other reasons	No	No	No	No	No	No	Yes	Yes
Female	Unmarried	18-25	General practitioner	General practitioner	General practitioner	Other	Ministry of health	No	No	Yes	Never	No	Both	Yes	Sexual intercourse, Skin-skin contact, Skin-mucosa contact, Mother to fetus, Contact with contaminated medical equipment, Contact with contaminated water (swimming pools,..), Self-inoculation	Yes	Yes	Yes	Yes	Yes	Yes	Yes	Cancer	Cancer	Yes	Yes	Yes	Yes	Yes	Yes	No	I don't know	During puberty	Medical education	I don't know	No	No	Yes	No	No	Yes	Yes	No	No	No	No	No	No	Yes
Female	Unmarried	18-25	Non-gynecologist with less than 5 years of experience	Non-gynecologist	Specialist	Internal Medicine	Academia	No	No	Yes	Occasionally	Yes	Both	Yes	Sexual intercourse, Skin-skin contact, Skin-mucosa contact, Mother to fetus, Contact with contaminated medical equipment, Self-inoculation	Yes	Yes	Yes	Yes	Yes	No	Yes	Cancer	Genital warts	Yes	No	No	Yes	Yes	Yes	Yes	0.9	During puberty	Medical education	No	No	No	Yes	No	No	Yes	Yes	No	No	No	No	No	No	Yes
Male	married	above 60	Gynecologist with more than 5 years of experience	Gynecologist	Specialist	Gynecologist	Ministry of health	Yes	Yes	Yes	Occasionally	I don't know	Both	Yes	Sexual intercourse, Skin-skin contact	Yes	Yes	No	No	No	No	No	Cancer	Skin warts	Yes	Yes	No	Yes	Yes	I don't know						No	No	No	No	No	Yes	Yes	No	No	No	No	No	No	Yes
Male	married	above 60	Gynecologist with more than 5 years of experience	Gynecologist	Specialist	Gynecologist	Ministry of health	Yes	Yes	Yes	Occasionally	No	Both	No	Sexual intercourse, Skin-skin contact, Skin-mucosa contact	Yes	Yes	Yes	No	No	No	No	Cancer	Genital warts	Yes	Yes	No	Yes	Yes	Yes	No	0.25	During puberty	Medical education	I don't know	No	No	Yes	No	No	No, because I don’t have extra-marital sex activity	No	No	Yes	No	No	No	No	You don’t think it is necessary
Female	married	26-40	Non-gynecologist with more than 5 years of experience	Non-gynecologist	Specialist	Other	Academia	No	No	Yes	Occasionally	No	Both	Yes	Sexual intercourse, Skin-skin contact, Skin-mucosa contact, Contact with contaminated water (swimming pools,..), Self-inoculation	Yes	Yes	Yes	No	No	Yes	Yes	Cancer	Cancer	I don't know	No	No	Yes	Yes	Yes	No	0.9	I don't know	Medical education, Own reading	I don't know	No	No	Yes	No	Yes	No, because I don’t have extra-marital sex activity	No	No	Yes	No	No	No	No	For cultural and religious reasons, Other
Male	married	41-60	Non-gynecologist with more than 5 years of experience	Non-gynecologist	Specialist	Internal Medicine	Private sector	No	No	Yes	Never	I don't know	Both	Yes	Sexual intercourse, Skin-skin contact, Contact with contaminated medical equipment	Yes	Yes	No	No	Yes	No	No	Cancer	Genital warts	Yes	Yes	No	Yes	Yes	Yes	I don't know	I don't know	I don't know	Medical education	I don't know	No	No	Yes	No	No	No, because I don’t have extra-marital sex activity	No	No	Yes	No	No	No	No	Other
Male	Unmarried	26-40	Senior gynecology resident	Gynecologist	Resident	Gynecologist	Ministry of health	Yes	No	Yes	rarely	No	Both	Yes	Sexual intercourse, Skin-skin contact	Yes	Yes	No	No	No	No	No	Skin warts	Others	Yes	No	No	Yes	Yes	Yes	I don't know	I don't know	During puberty	Medical education	Yes	No	No	Yes	No	No	Yes	Yes	No	No	No	No	No	No	Yes
Female	Unmarried	26-40	Senior non-gynecologist resident	Non-gynecologist	Resident	Surgery	Ministry of health	Yes	No	Yes	rarely	I don't know	Both	Yes	Sexual intercourse	Yes	No	No	No	No	No	No	Genital warts	Genital warts	Yes	Yes	No	Yes	Yes	I don't know						No	No	No	No	No	Yes	Yes	No	No	No	No	No	No	Yes
Female	Unmarried	26-40	Senior non-gynecologist resident	Non-gynecologist	Resident	Surgery	Academia	No	No	Yes	Never	Yes	Both	Yes	Sexual intercourse, Mother to fetus	Yes	No	No	Yes	No	No	No	Cancer	Cancer	Yes	Yes	Yes	Yes	Yes	Yes	No	0.6	During puberty	Medical education	I don't know	No	No	Yes	No	No	Yes	Yes	No	No	No	No	No	No	Yes
Female	Unmarried	26-40	Non-gynecologist with less than 5 years of experience	Non-gynecologist	Specialist	Surgery	Private sector	No	No	Yes	Never	Yes	Both	Yes	Sexual intercourse, Skin-skin contact, Skin-mucosa contact	Yes	Yes	Yes	No	No	No	No	Cancer	Cancer	No	Yes	No	Yes	Yes	Yes	No	0.9	Prior to marriage/sexual activity	Medical education	Yes	No	No	Yes	No	No	Yes	Yes	No	No	No	No	No	No	Yes
Female	married	26-40	Senior gynecology resident	Gynecologist	Resident	Gynecologist	Ministry of health	No	No	Yes	Often	No	Both	Yes	Sexual intercourse, Skin-mucosa contact	Yes	No	Yes	No	No	No	No	Genital warts	Genital warts	Yes	Yes	Yes	Yes	Yes	Yes	Yes	0.9	During puberty	Medical education	Yes	No	No	Yes	No	No	Yes	Yes	No	No	No	No	No	No	Yes
Female	married	26-40	Senior non-gynecologist resident	Non-gynecologist	Resident	Surgery	Academia	No	No	Yes	Never	I don't know	Both	Yes	Sexual intercourse, Skin-skin contact, Skin-mucosa contact, Mother to fetus	Yes	Yes	Yes	Yes	No	No	No	Genital warts	Genital warts	No	Yes	Yes	Yes	Yes	Yes	No	0.6	During childhood years	Friends, Family, Medical education, Social media, Own reading	Yes	Yes	Yes	Yes	Yes	Yes	Yes	Yes	No	No	No	No	No	No	Yes
Female	Unmarried	26-40	Non-gynecologist with less than 5 years of experience	Non-gynecologist	Specialist	Surgery	Academia	No	No	Yes	Never	I don't know	Both	Yes	Sexual intercourse, Mother to fetus	Yes	No	No	Yes	No	No	No	Cancer	Genital warts	Yes	No	No	Yes	Yes	Yes	I don't know	0.9	During puberty	Medical education	I don't know	No	No	Yes	No	No	No, other reasons	No	No	No	No	No	No	Yes	Yes, Other
Male	Unmarried	26-40	Gynecologist with less than 5 years of experience	Gynecologist	Specialist	Gynecologist	Ministry of health	No	No	Yes	Occasionally	No	Both	Yes	Sexual intercourse, Skin-skin contact	Yes	Yes	No	No	No	No	No	Genital warts	Genital warts	Yes	No	No	Yes	Yes	Yes	No	I don't know	During puberty	Medical education	I don't know	No	No	Yes	No	No	No, because I don’t have extra-marital sex activity	No	No	Yes	No	No	No	No	Yes
Male	Unmarried	26-40	Senior non-gynecologist resident	Non-gynecologist	Resident	Pediatrics	Ministry of health	No	No	Yes	Never	No	Females	Yes	Sexual intercourse	Yes	No	No	No	No	No	No	Cancer	Skin warts	Yes	Yes	No	Yes	Yes	Yes	No	0.9	Prior to marriage/sexual activity	Medical education	I don't know	No	No	Yes	No	No	Yes	Yes	No	No	No	No	No	No	Yes
Male	Unmarried	26-40	Senior non-gynecologist resident	Non-gynecologist	Resident	Pediatrics	Ministry of health	No	No	Yes	Never	I don't know	Both	Yes	Sexual intercourse	Yes	No	No	No	No	No	No	Cancer	Skin warts	Yes	No	No	Yes	No	No						No	No	No	No	No	No, I don’t think that vaccine will be safe	No	No	No	No	No	Yes	No	Yes
Male	married	26-40	Junior non-gynecologist resident	Non-gynecologist	Resident	Pediatrics	Ministry of health	No	No	Yes	Never	No	Both	No	Sexual intercourse, Mother to fetus, Contact with contaminated medical equipment	Yes	No	No	Yes	Yes	No	No	Skin warts	Genital warts	No	Yes	No	Yes	Yes	Yes	Yes	0.6	Prior to marriage/sexual activity	Medical education	No	No	No	Yes	No	No	No, other reasons	No	No	No	No	No	No	Yes	Yes
Male	Unmarried	26-40	Senior non-gynecologist resident	Non-gynecologist	Resident	Pediatrics	Ministry of health	No	No	Yes	Never	I don't know	Both	Yes	Sexual intercourse, Mother to fetus	Yes	No	No	Yes	No	No	No	Cancer	Others	No	Yes	No	Yes	Yes	Yes	No	0.9	During childhood years	Medical education	Yes	No	No	Yes	No	No	Yes	Yes	No	No	No	No	No	No	Yes
Male	married	above 60	Non-gynecologist with more than 5 years of experience	Non-gynecologist	Specialist	Pediatrics	Private sector	No	No	Yes	Never	I don't know	Both	I don't know	Sexual intercourse	Yes	No	No	No	No	No	No	Cancer	Genital warts	I don't know	Yes	No	Yes	Yes	Yes	I don't know	0.9	During childhood years	Medical education	I don't know	No	No	Yes	No	No	No, other reasons	No	No	No	No	No	No	Yes	Yes
Female	Unmarried	26-40	Junior non-gynecologist resident	Non-gynecologist	Resident	Pediatrics	Ministry of health	No	No	Yes	Never	I don't know	Both	Yes	Sexual intercourse	Yes	No	No	No	No	No	No	Cancer	Cancer	No	No	No	Yes	Yes	I don't know						No	No	No	No	No	No, I don’t think that vaccine will be safe, No, other reasons	No	No	No	No	No	Yes	Yes	Yes
Male	Unmarried	26-40	General practitioner	General practitioner	General practitioner	Other	Private sector	No	No	Yes	Never	No	Both	Yes	Sexual intercourse, Skin-mucosa contact, Mother to fetus, Contact with contaminated medical equipment, Self-inoculation	Yes	No	Yes	Yes	Yes	No	Yes	Cancer	Cancer	Yes	Yes	Yes	Yes	Yes	Yes	No	0.5	During childhood years	Medical education	Yes	No	No	Yes	No	No	Yes	Yes	No	No	No	No	No	No	Yes
Female	married	26-40	Non-gynecologist with less than 5 years of experience	Non-gynecologist	Specialist	Other	Private sector	No	No	Yes	Never	No	Both	Yes	Sexual intercourse, Skin-mucosa contact, Mother to fetus	Yes	No	Yes	Yes	No	No	No	Cancer	Cancer	Yes	No	No	Yes	Yes	Yes	I don't know	I don't know	During puberty	Medical education	I don't know	No	No	Yes	No	No	No, because I don’t have extra-marital sex activity	No	No	Yes	No	No	No	No	You don’t think it is necessary
Female	married	26-40	General practitioner	General practitioner	General practitioner	Other	Ministry of health	Yes	No	Yes	Never	I don't know	Both	Yes	Sexual intercourse, Skin-skin contact, Skin-mucosa contact	Yes	Yes	Yes	No	No	No	No	Cancer	Cancer	Yes	Yes	Yes	Yes	Yes	Yes	Yes	I don't know	During puberty	Medical education	I don't know	No	No	Yes	No	No	Yes	Yes	No	No	No	No	No	No	Yes
Female	married	26-40	Non-gynecologist with less than 5 years of experience	Non-gynecologist	Specialist	Other	Private sector	No	No	Yes	rarely	I don't know	Both	Yes	Sexual intercourse, Skin-skin contact, Skin-mucosa contact, Self-inoculation	Yes	Yes	Yes	No	No	No	Yes	Cancer	Genital warts	Yes	No	No	Yes	Yes	Yes	Yes	0.5	During childhood years	Medical education	Yes	No	No	Yes	No	No	No, other reasons	No	No	No	No	No	No	Yes	For cultural and religious reasons
Female	Unmarried	18-25	Junior non-gynecologist resident	Non-gynecologist	Resident	Other	Academia	No	No	Yes	Never	I don't know	Both	Yes	Sexual intercourse	Yes	No	No	No	No	No	No	Cancer	Genital warts	No	Yes	No	Yes	Yes	Yes	I don't know	0.9	During puberty	Medical education	I don't know	No	No	Yes	No	No	Yes	Yes	No	No	No	No	No	No	Yes
Male	married	26-40	Non-gynecologist with less than 5 years of experience	Non-gynecologist	Specialist	Surgery	Ministry of health	No	No	Yes	Never	No	Both	Yes	Sexual intercourse, Skin-mucosa contact, Mother to fetus, Contact with contaminated medical equipment	Yes	No	Yes	Yes	Yes	No	No	Cancer	Genital warts	Yes	Yes	No	Yes	Yes	No						No	No	No	No	No	Yes	Yes	No	No	No	No	No	No	Yes
Male	Unmarried	26-40	Senior non-gynecologist resident	Non-gynecologist	Resident	Other	Academia	Yes	No	Yes	Never	No	Both	Yes	Sexual intercourse, Mother to fetus	Yes	No	No	Yes	No	No	No	Cancer	Genital warts	I don't know	No	No	Yes	Yes	Yes	I don't know	0.6	During puberty	Medical education	I don't know	No	No	Yes	No	No	No, because I don’t have extra-marital sex activity	No	No	Yes	No	No	No	No	You don’t think it is necessary
Male	Unmarried	26-40	Non-gynecologist with less than 5 years of experience	Non-gynecologist	Specialist	Other	Academia	Yes	No	Yes	Occasionally	Yes	Both	Yes	Sexual intercourse, Skin-skin contact, Contact with contaminated water (swimming pools,..)	Yes	Yes	No	No	No	Yes	No	Cancer	Skin warts	Yes	No	No	Yes	Yes	Yes	I don't know	I don't know	At any age	Medical education, Social media, Own reading	I don't know	No	No	Yes	Yes	Yes	Yes	Yes	No	No	No	No	No	No	Yes
Male	Unmarried	26-40	Non-gynecologist with less than 5 years of experience	Non-gynecologist	Specialist	Surgery	Ministry of health	No	No	Yes	Never	I don't know	Both	Yes	Sexual intercourse, Skin-skin contact, Skin-mucosa contact, Mother to fetus	Yes	Yes	Yes	Yes	No	No	No	Cancer	Genital warts	No	No	No	Yes	Yes	Yes	Yes	I don't know	Prior to marriage/sexual activity	Medical education, Own reading	I don't know	No	No	Yes	No	Yes	Yes	Yes	No	No	No	No	No	No	For cultural and religious reasons
Male	married	26-40	Senior non-gynecologist resident	Non-gynecologist	Resident	Surgery	Ministry of health	No	No	Yes	Never	No	Females	Yes	Sexual intercourse	Yes	No	No	No	No	No	No	Cancer	Genital warts	Yes	Yes	Yes	Yes	Yes	No						No	No	No	No	No	No, other reasons	No	No	No	No	No	No	Yes	You don’t think it is necessary
Male	married	26-40	Non-gynecologist with less than 5 years of experience	Non-gynecologist	Specialist	Surgery	Ministry of health	No	No	Yes	rarely	Yes	Both	Yes	Sexual intercourse, Skin-skin contact, Skin-mucosa contact, Mother to fetus, Contact with contaminated medical equipment, Contact with contaminated water (swimming pools,..), Self-inoculation	Yes	Yes	Yes	Yes	Yes	Yes	Yes	Cancer	Genital warts	No	Yes	Yes	Yes	Yes	Yes	No	I don't know	During puberty	Medical education	Yes	No	No	Yes	No	No	Yes	Yes	No	No	No	No	No	No	Yes, For cultural and religious reasons
Male	Unmarried	26-40	Senior non-gynecologist resident	Non-gynecologist	Resident	Surgery	Ministry of health	No	No	Yes	rarely	I don't know	Both	Yes	Sexual intercourse, Skin-mucosa contact, Mother to fetus	Yes	No	Yes	Yes	No	No	No	Cancer	Genital warts	Yes	Yes	No	Yes	Yes	I don't know						No	No	No	No	No	No, because I’m virgin	No	Yes	No	No	No	No	No	Yes
Male	Unmarried	26-40	Non-gynecologist with more than 5 years of experience	Non-gynecologist	Specialist	Other	Academia	No	No	Yes	Never	I don't know	Both	Yes	Sexual intercourse, Skin-skin contact, Skin-mucosa contact	Yes	Yes	Yes	No	No	No	No	Cancer	Genital warts	No	Yes	No	Yes	Yes	Yes	Yes	0.9	During childhood years	Medical education	I don't know	No	No	Yes	No	No	Yes	Yes	No	No	No	No	No	No	For cultural and religious reasons
Male	married	26-40	Junior non-gynecologist resident	Non-gynecologist	Resident	Surgery	Ministry of health	No	No	Yes	rarely	No	Both	Yes	Sexual intercourse, Mother to fetus	Yes	No	No	Yes	No	No	No	Cancer	Cancer	Yes	Yes	Yes	Yes	Yes	No						No	No	No	No	No	No, because I don’t have extra-marital sex activity	No	No	Yes	No	No	No	No	You don’t think it is necessary
Male	married	26-40	Senior non-gynecologist resident	Non-gynecologist	Resident	Other	Ministry of health	No	No	Yes	Never	I don't know	Both	I don't know	Skin-mucosa contact	No	No	Yes	No	No	No	No	Cancer	Genital warts	Yes	No	No	Yes	Yes	I don't know						No	No	No	No	No	No, because I don’t have extra-marital sex activity	No	No	Yes	No	No	No	No	For cultural and religious reasons
Male	married	41-60	Non-gynecologist with more than 5 years of experience	Non-gynecologist	Specialist	Other	Academia	Yes	No	Yes	rarely	No	Both	Yes	Sexual intercourse, Skin-mucosa contact	Yes	No	Yes	No	No	No	No	Cancer	Cancer	Yes	No	No	Yes	No	Yes	No	0.9	During puberty	Medical education	Yes	No	No	Yes	No	No	No, because I don’t have extra-marital sex activity	No	No	Yes	No	No	No	No	You don’t think it is necessary
Male	Unmarried	18-25	Junior non-gynecologist resident	Non-gynecologist	Resident	Other	Academia	No	No	Yes	Never	Yes	Both	Yes	Sexual intercourse, Skin-skin contact, Mother to fetus, Self-inoculation	Yes	Yes	No	Yes	No	No	Yes	Skin warts	Skin warts	Yes	No	No	Yes	Yes	Yes	Yes	I don't know	Prior to marriage/sexual activity	Medical education, Own reading	I don't know	No	No	Yes	No	Yes	Yes	Yes	No	No	No	No	No	No	Yes
Male	Unmarried	41-60	Non-gynecologist with more than 5 years of experience	Non-gynecologist	Specialist	Other	Ministry of health	No	No	Yes	Never	No	I don't know	Yes	Sexual intercourse, Mother to fetus, Contact with contaminated medical equipment	Yes	No	No	Yes	Yes	No	No	Cancer	Skin warts	Yes	Yes	Yes	Yes	No	I don't know						No	No	No	No	No	Yes	Yes	No	No	No	No	No	No	Yes
Female	married	26-40	Non-gynecologist with less than 5 years of experience	Non-gynecologist	Specialist	Other	Academia	No	No	Yes	rarely	No	Both	Yes	Sexual intercourse, Skin-mucosa contact	Yes	No	Yes	No	No	No	No	Genital warts	Skin warts	Yes	No	No	Yes	Yes	Yes	No	0.9	During childhood years	Medical education	Yes	No	No	Yes	No	No	No, because I don’t have extra-marital sex activity	No	No	Yes	No	No	No	No	Yes
Male	married	26-40	Non-gynecologist with less than 5 years of experience	Non-gynecologist	Specialist	Surgery	Ministry of health	No	No	Yes	Never	I don't know	Both	No	Sexual intercourse, Skin-skin contact, Skin-mucosa contact, Mother to fetus	Yes	Yes	Yes	Yes	No	No	No	Cancer	Skin warts	Yes	Yes	Yes	Yes	Yes	Yes	I don't know	I don't know	I don't know	Medical education	I don't know	No	No	Yes	No	No	Yes	Yes	No	No	No	No	No	No	Yes
Male	Unmarried	26-40	Junior non-gynecologist resident	Non-gynecologist	Resident	Other	Academia	No	No	Yes	Occasionally	Yes	Both	Yes	Sexual intercourse, Skin-skin contact, Skin-mucosa contact	Yes	Yes	Yes	No	No	No	No	Cancer	Genital warts	Yes	Yes	No	Yes	Yes	Yes	I don't know	I don't know	Prior to marriage/sexual activity	Medical education, Own reading	I don't know	No	No	Yes	No	Yes	Yes	Yes	No	No	No	No	No	No	Yes
Female	married	26-40	Senior non-gynecologist resident	Non-gynecologist	Resident	Other	Academia	No	No	Yes	rarely	I don't know	Both	Yes	Sexual intercourse, Skin-skin contact	Yes	Yes	No	No	No	No	No	Skin warts	Skin warts	Yes	Yes	No	Yes	Yes	Yes	No	I don't know	Prior to marriage/sexual activity	Medical education	I don't know	No	No	Yes	No	No	Yes	Yes	No	No	No	No	No	No	Yes
Female	Unmarried	26-40	Non-gynecologist with more than 5 years of experience	Non-gynecologist	Specialist	Other	Academia	Yes	Yes	Yes	rarely	No	Both	Yes	Sexual intercourse, Skin-skin contact	Yes	Yes	No	No	No	No	No	Cancer	Genital warts	Yes	Yes	No	Yes	Yes	Yes	Yes	0.9	During childhood years	Medical education	I don't know	No	No	Yes	No	No	Yes	Yes	No	No	No	No	No	No	Yes
Male	married	26-40	Non-gynecologist with more than 5 years of experience	Non-gynecologist	Specialist	Other	Ministry of health	No	No	Yes	rarely	Yes	Both	Yes	Skin-skin contact	No	Yes	No	No	No	No	No	Genital warts	Skin warts	Yes	Yes	Yes	Yes	Yes	I don't know						No	No	No	No	No	Yes	Yes	No	No	No	No	No	No	Yes
Male	Unmarried	26-40	Senior non-gynecologist resident	Non-gynecologist	Resident	Surgery	Ministry of health	No	No	Yes	rarely	No	Both	Yes	Sexual intercourse	Yes	No	No	No	No	No	No	Genital warts	Genital warts	Yes	No	No	Yes	Yes	No						No	No	No	No	No	No, because I don’t have extra-marital sex activity	No	No	Yes	No	No	No	No	Yes
Female	married	26-40	Non-gynecologist with less than 5 years of experience	Non-gynecologist	Specialist	Other	Ministry of health	No	No	Yes	Never	I don't know	Both	Yes	Sexual intercourse, Skin-skin contact, Mother to fetus	Yes	Yes	No	Yes	No	No	No	Cancer	Genital warts	Yes	Yes	No	Yes	Yes	Yes	No	I don't know	Prior to marriage/sexual activity	Medical education	I don't know	No	No	Yes	No	No	No, other reasons	No	No	No	No	No	No	Yes	Yes
Male	married	26-40	Gynecologist with less than 5 years of experience	Gynecologist	Specialist	Gynecologist	Ministry of health	No	No	Yes	Occasionally	No	Both	Yes	Sexual intercourse, Contact with contaminated medical equipment	Yes	No	No	No	Yes	No	No	Cancer	Genital warts	Yes	Yes	Yes	Yes	Yes	No						No	No	No	No	No	Yes	Yes	No	No	No	No	No	No	Yes
Male	married	26-40	Non-gynecologist with more than 5 years of experience	Non-gynecologist	Specialist	Surgery	Ministry of health	No	No	Yes	rarely	Yes	Both	Yes	Sexual intercourse, Skin-skin contact, Skin-mucosa contact	Yes	Yes	Yes	No	No	No	No	Genital warts	Genital warts	Yes	Yes	Yes	Yes	Yes	No						No	No	No	No	No	No, other reasons	No	No	No	No	No	No	Yes	You don’t think it is necessary
Female	married	above 60	General practitioner	General practitioner	General practitioner	Other	Ministry of health	No	No	Yes	rarely	No	Both	Yes	Sexual intercourse, Skin-skin contact, Mother to fetus	Yes	Yes	No	Yes	No	No	No	Genital warts	Skin warts	Yes	Yes	Yes	Yes	No	Yes	Yes	0.25	Prior to marriage/sexual activity	Medical education	Yes	No	No	Yes	No	No	Yes	Yes	No	No	No	No	No	No	Yes
Male	married	26-40	Non-gynecologist with less than 5 years of experience	Non-gynecologist	Specialist	Surgery	Ministry of health	No	No	Yes	rarely	I don't know	Both	Yes	Sexual intercourse, Skin-mucosa contact, Contact with contaminated medical equipment	Yes	No	Yes	No	Yes	No	No	Genital warts	Cancer	Yes	Yes	No	Yes	Yes	Yes	Yes	0.6	During puberty	Medical education	I don't know	No	No	Yes	No	No	Yes	Yes	No	No	No	No	No	No	Yes
Female	married	26-40	Non-gynecologist with less than 5 years of experience	Non-gynecologist	Specialist	Other	Ministry of health	No	No	Yes	Never	I don't know	Both	Yes	Sexual intercourse, Skin-mucosa contact, Self-inoculation	Yes	No	Yes	No	No	No	Yes	Cancer	Cancer	Yes	Yes	No	Yes	Yes	Yes	No	0.6	During puberty	Medical education	No	No	No	Yes	No	No	Yes	Yes	No	No	No	No	No	No	Yes
Female	married	26-40	Non-gynecologist with more than 5 years of experience	Non-gynecologist	Specialist	Other	Private sector	No	No	Yes	Never	No	Both	Yes	Sexual intercourse	Yes	No	No	No	No	No	No	Cancer	Genital warts	No	Yes	Yes	Yes	Yes	Yes	Yes	0.9	Prior to marriage/sexual activity	Medical education	No	No	No	Yes	No	No	Yes	Yes	No	No	No	No	No	No	Yes
Male	married	26-40	Non-gynecologist with more than 5 years of experience	Non-gynecologist	Specialist	Surgery	Ministry of health	No	No	Yes	rarely	I don't know	Both	Yes	Sexual intercourse, Skin-skin contact, Skin-mucosa contact, Mother to fetus, Contact with contaminated medical equipment, Self-inoculation	Yes	Yes	Yes	Yes	Yes	No	Yes	Cancer	Genital warts	Yes	No	No	Yes	Yes	Yes	No	0.9	During puberty	Medical education, Own reading	I don't know	No	No	Yes	No	Yes	No, because I don’t have extra-marital sex activity	No	No	Yes	No	No	No	No	You doubt the protective efficacy of the vaccine
Male	Unmarried	26-40	Senior non-gynecologist resident	Non-gynecologist	Resident	Other	Ministry of health	Yes	No	Yes	Never	No	Both	Yes	Sexual intercourse, Contact with contaminated medical equipment, Contact with contaminated water (swimming pools,..), Self-inoculation	Yes	No	No	No	Yes	Yes	Yes	Genital warts	Genital warts	Yes	No	No	Yes	Yes	Yes	No	0.6	Prior to marriage/sexual activity	Medical education	No	No	No	Yes	No	No	No, because I’m virgin, No, because I don’t have extra-marital sex activity	No	Yes	Yes	No	No	No	No	For cultural and religious reasons
Female	married	26-40	Senior non-gynecologist resident	Non-gynecologist	Resident	Other	Academia	No	No	Yes	rarely	I don't know	Both	Yes	Sexual intercourse, Skin-mucosa contact	Yes	No	Yes	No	No	No	No	Cancer	Genital warts	Yes	Yes	No	Yes	Yes	Yes	No	I don't know	During puberty	Medical education	I don't know	No	No	Yes	No	No	Yes	Yes	No	No	No	No	No	No	Yes
Female	married	26-40	Non-gynecologist with less than 5 years of experience	Non-gynecologist	Specialist	Other	Ministry of health	No	No	Yes	Never	I don't know	Both	Yes	Sexual intercourse, Skin-skin contact, Skin-mucosa contact, Mother to fetus, Contact with contaminated medical equipment	Yes	Yes	Yes	Yes	Yes	No	No	Genital warts	Genital warts	Yes	Yes	No	Yes	Yes	Yes	No	0.9	Prior to marriage/sexual activity	Medical education	Yes	No	No	Yes	No	No	No, because I don’t have extra-marital sex activity	No	No	Yes	No	No	No	No	Yes
Male	married	26-40	Non-gynecologist with more than 5 years of experience	Non-gynecologist	Specialist	Other	Ministry of health	Yes	No	Yes	rarely	I don't know	Both	Yes	Sexual intercourse, Skin-skin contact	Yes	Yes	No	No	No	No	No	Cancer	Cancer	Yes	No	No	Yes	Yes	Yes	I don't know	I don't know	During puberty	Medical education	I don't know	No	No	Yes	No	No	No, because I don’t have extra-marital sex activity	No	No	Yes	No	No	No	No	You don’t think it is necessary
Female	married	26-40	Junior non-gynecologist resident	Non-gynecologist	Resident	Other	Academia	No	No	Yes	rarely	I don't know	Both	Yes	Sexual intercourse, Skin-mucosa contact, Mother to fetus	Yes	No	Yes	Yes	No	No	No	Genital warts	Genital warts	No	Yes	No	Yes	Yes	Yes	No	0.5	Prior to marriage/sexual activity	Own reading	No	No	No	No	No	Yes	Yes	Yes	No	No	No	No	No	No	Yes
Female	Unmarried	26-40	Non-gynecologist with less than 5 years of experience	Non-gynecologist	Specialist	Other	Academia	No	No	Yes	rarely	No	Both	Yes	Sexual intercourse, Skin-mucosa contact, Mother to fetus	Yes	No	Yes	Yes	No	No	No	Cancer	Cancer	I don't know	Yes	No	Yes	Yes	Yes	I don't know	0.5	Prior to marriage/sexual activity	Medical education	Yes	No	No	Yes	No	No	Yes	Yes	No	No	No	No	No	No	Yes
Female	Unmarried	26-40	Junior non-gynecologist resident	Non-gynecologist	Resident	Surgery	Military or Royal Medical Services	No	No	Yes	Never	I don't know	Both	Yes	Sexual intercourse, Contact with contaminated medical equipment, Contact with contaminated water (swimming pools,..)	Yes	No	No	No	Yes	Yes	No	Cancer	Genital warts	No	Yes	Yes	Yes	Yes	Yes	No	0.9	Prior to marriage/sexual activity	Medical education	I don't know	No	No	Yes	No	No	No, because I’m virgin	No	Yes	No	No	No	No	No	Yes
Female	married	26-40	Senior non-gynecologist resident	Non-gynecologist	Resident	Other	Military or Royal Medical Services	No	No	Yes	Occasionally	Yes	Both	Yes	Sexual intercourse, Skin-skin contact, Skin-mucosa contact, Mother to fetus, Contact with contaminated water (swimming pools,..)	Yes	Yes	Yes	Yes	No	Yes	No	Cancer	Cancer	I don't know	Yes	No	Yes	Yes	Yes	No	0.9	Prior to marriage/sexual activity	Medical education	Yes	No	No	Yes	No	No	Yes	Yes	No	No	No	No	No	No	Yes
Female	Unmarried	26-40	General practitioner	General practitioner	General practitioner	Other	Academia	No	No	Yes	Never	I don't know	Both	Yes	Sexual intercourse	Yes	No	No	No	No	No	No	Cancer	Genital warts	Yes	Yes	Yes	Yes	Yes	Yes	I don't know	0.5	During puberty	Medical education	I don't know	No	No	Yes	No	No	No, because I’m virgin	No	Yes	No	No	No	No	No	For cultural and religious reasons
Female	Unmarried	26-40	Senior gynecology resident	Gynecologist	Resident	Gynecologist	Academia	No	No	Yes	Occasionally	Yes	Both	Yes	Sexual intercourse, Skin-skin contact	Yes	Yes	No	No	No	No	No	Cancer	Cancer	Yes	Yes	No	Yes	Yes	Yes	No	0.9	Prior to marriage/sexual activity	Medical education	Yes	No	No	Yes	No	No	No, because I’m virgin	No	Yes	No	No	No	No	No	Yes
Male	married	26-40	Non-gynecologist with more than 5 years of experience	Non-gynecologist	Specialist	Internal Medicine	Private sector	No	No	Yes	Never	I don't know	Both	Yes	Sexual intercourse, Skin-skin contact, Skin-mucosa contact	Yes	Yes	Yes	No	No	No	No	Cancer	Genital warts	No	Yes	No	Yes	No	No						No	No	No	No	No	No, because I don’t have extra-marital sex activity	No	No	Yes	No	No	No	No	You don’t think it is necessary
Male	Unmarried	26-40	General practitioner	General practitioner	General practitioner	Other	Private sector	Yes	No	Yes	Never	I don't know	Both	Yes	Sexual intercourse	Yes	No	No	No	No	No	No	Cancer	Others	Yes	Yes	Yes	Yes	Yes	Yes	Yes	I don't know	During childhood years	Own reading	I don't know	No	No	No	No	Yes	No, because this only occurs in females	No	No	No	Yes	No	No	No	Yes
Male	Unmarried	26-40	Non-gynecologist with more than 5 years of experience	Non-gynecologist	Specialist	Other	Military or Royal Medical Services	Yes	No	Yes	rarely	No	Both	Yes	Sexual intercourse, Contact with contaminated medical equipment, Self-inoculation	Yes	No	No	No	Yes	No	Yes	Genital warts	Skin warts	No	No	Yes	No	No	No						No	No	No	No	No	No, because I’m virgin	No	Yes	No	No	No	No	No	You are worried the vaccine is not safe
Male	Unmarried	18-25	General practitioner	General practitioner	General practitioner	Other	Private sector	No	No	Yes	Never	I don't know	Both	Yes	Sexual intercourse	Yes	No	No	No	No	No	No	Cancer	Cancer	No	Yes	No	Yes	Yes	Yes	I don't know	I don't know	During puberty	Medical education	I don't know	No	No	Yes	No	No	Yes	Yes	No	No	No	No	No	No	For cultural and religious reasons
Male	Unmarried	26-40	General practitioner	General practitioner	General practitioner	Other	Ministry of health	No	No	Yes	Never	No	Both	Yes	Sexual intercourse	Yes	No	No	No	No	No	No	Cancer	Genital warts	Yes	Yes	Yes	Yes	Yes	Yes	Yes	I don't know	Prior to marriage/sexual activity	Medical education	I don't know	No	No	Yes	No	No	Yes	Yes	No	No	No	No	No	No	Yes
Male	Unmarried	26-40	Junior non-gynecologist resident	Non-gynecologist	Resident	Other	Ministry of health	Yes	No	Yes	Never	No	Both	Yes	Sexual intercourse	Yes	No	No	No	No	No	No	Cancer	Genital warts	No	Yes	No	Yes	Yes	Yes	No	0.25	Prior to marriage/sexual activity	Medical education	Yes	No	No	Yes	No	No	No, other reasons	No	No	No	No	No	No	Yes	Yes
Male	Unmarried	26-40	Junior non-gynecologist resident	Non-gynecologist	Resident	Other	Private sector	No	No	Yes	rarely	No	Females	Yes	Sexual intercourse	Yes	No	No	No	No	No	No	Cancer	Genital warts	Yes	Yes	Yes	Yes	Yes	No						No	No	No	No	No	No, other reasons	No	No	No	No	No	No	Yes	Other
Female	married	26-40	Non-gynecologist with more than 5 years of experience	Non-gynecologist	Specialist	Internal Medicine	Private sector	No	No	Yes	Never	I don't know	Both	Yes	Sexual intercourse, Mother to fetus	Yes	No	No	Yes	No	No	No	Cancer	Genital warts	Yes	Yes	No	Yes	Yes	Yes	I don't know	0.9	Prior to marriage/sexual activity	Social media	I don't know	No	No	No	Yes	No	Yes	Yes	No	No	No	No	No	No	Yes
Male	Unmarried	26-40	General practitioner	General practitioner	General practitioner	Other	Private sector	No	No	Yes	Never	No	Both	No	Sexual intercourse	Yes	No	No	No	No	No	No	Genital warts	Genital warts	Yes	No	No	Yes	Yes	I don't know						No	No	No	No	No	No, other reasons	No	No	No	No	No	No	Yes	Yes
Male	married	26-40	Senior non-gynecologist resident	Non-gynecologist	Resident	Surgery	Ministry of health	Yes	No	Yes	rarely	I don't know	Both	Yes	Sexual intercourse, Contact with contaminated medical equipment, Contact with contaminated water (swimming pools,..)	Yes	No	No	No	Yes	Yes	No	Cancer	Cancer	Yes	Yes	No	Yes	Yes	Yes	I don't know	0.9	Prior to marriage/sexual activity	Medical education	I don't know	No	No	Yes	No	No	Yes	Yes	No	No	No	No	No	No	Yes
Male	married	26-40	Non-gynecologist with more than 5 years of experience	Non-gynecologist	Specialist	Pediatrics	Ministry of health	No	No	Yes	Never	I don't know	Both	Yes	Sexual intercourse	Yes	No	No	No	No	No	No	Cancer	Genital warts	Yes	No	No	Yes	Yes	Yes	I don't know	0.9	During puberty	Medical education	I don't know	No	No	Yes	No	No	No, because I don’t have extra-marital sex activity	No	No	Yes	No	No	No	No	Other
Male	married	26-40	Non-gynecologist with more than 5 years of experience	Non-gynecologist	Specialist	Pediatrics	Ministry of health	Yes	No	Yes	Never	I don't know	Both	Yes	Sexual intercourse, Skin-mucosa contact, Mother to fetus, Contact with contaminated medical equipment	Yes	No	Yes	Yes	Yes	No	No	Cancer	Genital warts	No	Yes	Yes	Yes	Yes	Yes	No	0.9	During childhood years	Medical education	Yes	No	No	Yes	No	No	Yes	Yes	No	No	No	No	No	No	Yes
Male	married	26-40	Senior non-gynecologist resident	Non-gynecologist	Resident	Pediatrics	Ministry of health	No	No	Yes	Never	No	Both	Yes	Sexual intercourse, Skin-skin contact, Skin-mucosa contact, Contact with contaminated medical equipment	Yes	Yes	Yes	No	Yes	No	No	Cancer	Genital warts	No	Yes	No	Yes	Yes	Yes	No	0.9	I don't know	Medical education, Own reading	No	No	No	Yes	No	Yes	Yes	Yes	No	No	No	No	No	No	Yes
Male	married	41-60	Non-gynecologist with more than 5 years of experience	Non-gynecologist	Specialist	Pediatrics	Ministry of health	Yes	Yes	Yes	Never	Yes	Both	Yes	Sexual intercourse, Skin-mucosa contact	Yes	No	Yes	No	No	No	No	Cancer	Genital warts	Yes	Yes	Yes	Yes	Yes	Yes	Yes	I don't know	Prior to marriage/sexual activity	Medical education	Yes	No	No	Yes	No	No	Yes	Yes	No	No	No	No	No	No	Yes
Male	married	26-40	Senior non-gynecologist resident	Non-gynecologist	Resident	Pediatrics	Ministry of health	No	No	Yes	Never	No	Both	Yes	Sexual intercourse	Yes	No	No	No	No	No	No	Cancer	Others	Yes	Yes	No	Yes	Yes	Yes	No	I don't know	At any age	Medical education	I don't know	No	No	Yes	No	No	Yes	Yes	No	No	No	No	No	No	Yes
Male	Unmarried	26-40	General practitioner	General practitioner	General practitioner	Other	Private sector	No	No	Yes	rarely	I don't know	Both	Yes	Sexual intercourse, Skin-skin contact, Skin-mucosa contact, Mother to fetus, Contact with contaminated medical equipment, Contact with contaminated water (swimming pools,..)	Yes	Yes	Yes	Yes	Yes	Yes	No	Cancer	Skin warts	Yes	Yes	No	Yes	No	Yes	No	0.25	During puberty	Medical education	I don't know	No	No	Yes	No	No	Yes	Yes	No	No	No	No	No	No	Yes
Male	married	41-60	Senior non-gynecologist resident	Non-gynecologist	Resident	Other	Ministry of health	No	No	Yes	Never	I don't know	Both	Yes	Sexual intercourse, Skin-mucosa contact, Mother to fetus, Contact with contaminated medical equipment	Yes	No	Yes	Yes	Yes	No	No	Genital warts	Skin warts	No	Yes	No	Yes	Yes	No						No	No	No	No	No	Yes	Yes	No	No	No	No	No	No	Yes
Female	married	26-40	Junior gynecology resident	Gynecologist	Resident	Gynecologist	Ministry of health	No	No	Yes	Never	I don't know	Both	Yes	Mother to fetus, Contact with contaminated medical equipment	No	No	No	Yes	Yes	No	No	Cancer	Cancer	Yes	Yes	Yes	Yes	Yes	No						No	No	No	No	No	Yes	Yes	No	No	No	No	No	No	Yes
Female	Unmarried	18-25	General practitioner	General practitioner	General practitioner	Other	Military or Royal Medical Services	No	No	Yes	Never	I don't know	Both	Yes	Sexual intercourse, Skin-mucosa contact	Yes	No	Yes	No	No	No	No	Cancer	Genital warts	Yes	Yes	No	Yes	Yes	Yes	No	0.9	At any age	Medical education	Yes	No	No	Yes	No	No	No, because I’m virgin	No	Yes	No	No	No	No	No	Yes
Male	Unmarried	26-40	Non-gynecologist with less than 5 years of experience	Non-gynecologist	Specialist	Surgery	Academia	No	No	Yes	rarely	No	Both	Yes	Sexual intercourse, Skin-mucosa contact, Mother to fetus, Contact with contaminated water (swimming pools,..)	Yes	No	Yes	Yes	No	Yes	No	Cancer	Genital warts	Yes	Yes	No	Yes	Yes	Yes	No	0.25	At any age	Medical education	Yes	No	No	Yes	No	No	No, because I’m virgin	No	Yes	No	No	No	No	No	Yes
Male	Unmarried	18-25	Junior non-gynecologist resident	Non-gynecologist	Resident	Other	Ministry of health	No	No	Yes	Never	Yes	Both	Yes	Sexual intercourse, Skin-mucosa contact	Yes	No	Yes	No	No	No	No	Cancer	Skin warts	Yes	Yes	No	Yes	Yes	Yes	No	0.9	Prior to marriage/sexual activity	Medical education	Yes	No	No	Yes	No	No	No, other reasons	No	No	No	No	No	No	Yes	Yes
Male	Unmarried	18-25	General practitioner	General practitioner	General practitioner	Other	Private sector	No	No	Yes	Never	I don't know	Both	Yes	Sexual intercourse, Skin-mucosa contact, Contact with contaminated medical equipment	Yes	No	Yes	No	Yes	No	No	Cancer	Genital warts	Yes	Yes	No	Yes	Yes	Yes	I don't know	I don't know	During childhood years	Medical education	Yes	No	No	Yes	No	No	Yes	Yes	No	No	No	No	No	No	Yes
Female	Unmarried	26-40	Non-gynecologist with less than 5 years of experience	Non-gynecologist	Specialist	Other	Ministry of health	Yes	No	Yes	Never	I don't know	Both	Yes	Sexual intercourse, Skin-skin contact, Skin-mucosa contact	Yes	Yes	Yes	No	No	No	No	Cancer	Cancer	Yes	Yes	No	Yes	Yes	Yes	I don't know	0.9	During childhood years	Medical education	Yes	No	No	Yes	No	No	Yes	Yes	No	No	No	No	No	No	Yes
Female	married	26-40	Senior non-gynecologist resident	Non-gynecologist	Resident	Other	Ministry of health	No	No	Yes	Never	No	Both	Yes	Sexual intercourse	Yes	No	No	No	No	No	No	Cancer	Genital warts	Yes	No	No	Yes	Yes	Yes	Yes	0.9	During puberty	Medical education	I don't know	No	No	Yes	No	No	Yes	Yes	No	No	No	No	No	No	Yes
Female	married	26-40	Non-gynecologist with less than 5 years of experience	Non-gynecologist	Specialist	Other	Ministry of health	No	No	Yes	Never	No	Both	Yes	Sexual intercourse, Skin-mucosa contact, Mother to fetus, Self-inoculation	Yes	No	Yes	Yes	No	No	Yes	Cancer	Genital warts	Yes	No	No	Yes	Yes	Yes	No	0.6	During puberty	Medical education, Own reading	Yes	No	No	Yes	No	Yes	Yes	Yes	No	No	No	No	No	No	Yes
Female	married	26-40	Senior non-gynecologist resident	Non-gynecologist	Resident	Other	Ministry of health	No	No	Yes	Never	I don't know	Both	I don't know	Sexual intercourse, Skin-skin contact, Mother to fetus	Yes	Yes	No	Yes	No	No	No	Cancer	Genital warts	Yes	Yes	No	Yes	Yes	Yes	Yes	I don't know	During puberty	Medical education	I don't know	No	No	Yes	No	No	Yes	Yes	No	No	No	No	No	No	Yes
Male	married	26-40	Non-gynecologist with less than 5 years of experience	Non-gynecologist	Specialist	Internal Medicine	Private sector	Yes	No	Yes	Never	I don't know	Both	Yes	Sexual intercourse, Skin-skin contact, Skin-mucosa contact, Mother to fetus, Contact with contaminated medical equipment	Yes	Yes	Yes	Yes	Yes	No	No	Skin warts	Genital warts	Yes	Yes	Yes	Yes	Yes	Yes	Yes	0.5	At any age	Medical education	Yes	No	No	Yes	No	No	Yes	Yes	No	No	No	No	No	No	Yes
Male	married	26-40	Non-gynecologist with less than 5 years of experience	Non-gynecologist	Specialist	Other	Ministry of health	No	No	Yes	Never	I don't know	Both	Yes	Sexual intercourse, Skin-mucosa contact	Yes	No	Yes	No	No	No	No	Cancer	Cancer	No	No	No	Yes	No	Yes	Yes	I don't know	During puberty	Medical education	I don't know	No	No	Yes	No	No	No, because I don’t have extra-marital sex activity	No	No	Yes	No	No	No	No	For cultural and religious reasons
Male	married	26-40	Non-gynecologist with less than 5 years of experience	Non-gynecologist	Specialist	Surgery	Ministry of health	No	No	Yes	Never	I don't know	Females	Yes	Sexual intercourse, Skin-mucosa contact, Mother to fetus, Contact with contaminated medical equipment	Yes	No	Yes	Yes	Yes	No	No	Cancer	Genital warts	Yes	No	Yes	Yes	Yes	Yes	Yes	0.6	During puberty	Medical education	I don't know	No	No	Yes	No	No	No, because I don’t have extra-marital sex activity	No	No	Yes	No	No	No	No	Yes
Male	married	41-60	Senior gynecology resident	Gynecologist	Resident	Gynecologist	Ministry of health	No	No	Yes	Never	No	Females	Yes	Sexual intercourse, Skin-mucosa contact, Mother to fetus, Contact with contaminated medical equipment	Yes	No	Yes	Yes	Yes	No	No	Cancer	Skin warts	Yes	Yes	No	Yes	Yes	Yes	No	0.9	During puberty	Medical education	I don't know	No	No	Yes	No	No	Yes	Yes	No	No	No	No	No	No	Yes
Female	Unmarried	26-40	Senior non-gynecologist resident	Non-gynecologist	Resident	Other	Academia	No	No	Yes	Never	I don't know	Both	Yes	Sexual intercourse, Skin-skin contact, Skin-mucosa contact, Mother to fetus, Contact with contaminated medical equipment	Yes	Yes	Yes	Yes	Yes	No	No	Cancer	Genital warts	Yes	Yes	No	Yes	Yes	Yes	Yes	0.6	During puberty	Medical education	I don't know	No	No	Yes	No	No	No, because I’m virgin	No	Yes	No	No	No	No	No	Yes
Female	Unmarried	26-40	Non-gynecologist with more than 5 years of experience	Non-gynecologist	Specialist	Other	Private sector	Yes	No	Yes	rarely	Yes	Both	Yes	Sexual intercourse, Skin-skin contact, Skin-mucosa contact, Mother to fetus	Yes	Yes	Yes	Yes	No	No	No	Cancer	Genital warts	Yes	Yes	Yes	Yes	Yes	Yes	Yes	0.6	During childhood years	Medical education	No	No	No	Yes	No	No	No, because I’m virgin	No	Yes	No	No	No	No	No	Yes
Male	married	26-40	Senior gynecology resident	Gynecologist	Resident	Gynecologist	Ministry of health	No	No	Yes	Never	No	Both	Yes	Sexual intercourse, Mother to fetus, Contact with contaminated medical equipment	Yes	No	No	Yes	Yes	No	No	Genital warts	Skin warts	Yes	Yes	Yes	Yes	No	Yes	Yes	0.9	During puberty	Medical education	Yes	No	No	Yes	No	No	Yes	Yes	No	No	No	No	No	No	Yes
Male	married	26-40	Senior gynecology resident	Gynecologist	Resident	Gynecologist	Ministry of health	No	Yes	Yes	Never	Yes	Both	Yes	Sexual intercourse, Skin-skin contact, Skin-mucosa contact, Mother to fetus	Yes	Yes	Yes	Yes	No	No	No	Genital warts	Cancer	Yes	Yes	Yes	Yes	Yes	Yes	No	0.5	During childhood years	Medical education, Own reading	I don't know	No	No	Yes	No	Yes	Yes	Yes	No	No	No	No	No	No	Yes
Male	married	26-40	Senior non-gynecologist resident	Non-gynecologist	Resident	Surgery	Private sector	No	No	Yes	rarely	I don't know	Both	Yes	Sexual intercourse, Skin-skin contact, Skin-mucosa contact, Mother to fetus	Yes	Yes	Yes	Yes	No	No	No	Cancer	Cancer	Yes	Yes	Yes	Yes	Yes	Yes	Yes	I don't know	During puberty	Medical education	I don't know	No	No	Yes	No	No	Yes	Yes	No	No	No	No	No	No	Yes
Male	married	26-40	Non-gynecologist with more than 5 years of experience	Non-gynecologist	Specialist	Surgery	Ministry of health	No	No	Yes	Never	I don't know	Both	Yes	Sexual intercourse, Mother to fetus	Yes	No	No	Yes	No	No	No	Genital warts	Skin warts	Yes	Yes	Yes	Yes	Yes	I don't know						No	No	No	No	No	No, because I don’t have extra-marital sex activity	No	No	Yes	No	No	No	No	You are worried the vaccine is not safe
Female	Unmarried	26-40	Junior non-gynecologist resident	Non-gynecologist	Resident	Other	Academia	No	No	Yes	Never	No	Both	Yes	Sexual intercourse, Skin-skin contact, Skin-mucosa contact, Mother to fetus	Yes	Yes	Yes	Yes	No	No	No	Cancer	Cancer	No	No	No	Yes	Yes	Yes	No	0.9	During puberty	Medical education	I don't know	No	No	Yes	No	No	No, because I’m virgin	No	Yes	No	No	No	No	No	Other
Male	Unmarried	18-25	Junior non-gynecologist resident	Non-gynecologist	Resident	Surgery	Private sector	No	No	Yes	Never	I don't know	Both	Yes	Sexual intercourse, Skin-mucosa contact, Contact with contaminated medical equipment	Yes	No	Yes	No	Yes	No	No	Cancer	Cancer	Yes	Yes	Yes	Yes	Yes	Yes	I don't know	0.9	Prior to marriage/sexual activity	Medical education	I don't know	No	No	Yes	No	No	Yes	Yes	No	No	No	No	No	No	Yes, You don’t think it is necessary
Male	Unmarried	18-25	General practitioner	General practitioner	General practitioner	Other	Private sector	No	No	Yes	Never	No	Both	I don't know	Sexual intercourse, Skin-skin contact, Mother to fetus	Yes	Yes	No	Yes	No	No	No	Skin warts	Skin warts	Yes	No	No	Yes	No	Yes	Yes	I don't know	Prior to marriage/sexual activity	Medical education	I don't know	No	No	Yes	No	No	Yes	Yes	No	No	No	No	No	No	Yes
Male	Unmarried	18-25	Junior non-gynecologist resident	Non-gynecologist	Resident	Surgery	Academia	No	No	Yes	Never	No	Both	Yes	Sexual intercourse, Skin-skin contact, Skin-mucosa contact, Mother to fetus, Contact with contaminated medical equipment	Yes	Yes	Yes	Yes	Yes	No	No	Cancer	Cancer	Yes	Yes	No	Yes	Yes	Yes	Yes	0.6	During childhood years	Medical education	Yes	No	No	Yes	No	No	Yes	Yes	No	No	No	No	No	No	Yes
Male	Unmarried	18-25	Junior gynecology resident	Gynecologist	Resident	Gynecologist	Private sector	No	No	Yes	rarely	I don't know	Both	Yes	Sexual intercourse, Skin-skin contact	Yes	Yes	No	No	No	No	No	Cancer	Genital warts	Yes	Yes	Yes	Yes	Yes	Yes	No	I don't know	During puberty	Medical education	I don't know	No	No	Yes	No	No	No, because this only occurs in females	No	No	No	Yes	No	No	No	Yes
Male	married	26-40	General practitioner	General practitioner	General practitioner	Other	Ministry of health	No	No	Yes	Never	I don't know	Both	Yes	Sexual intercourse, Skin-skin contact, Skin-mucosa contact, Mother to fetus	Yes	Yes	Yes	Yes	No	No	No	Cancer	Genital warts	Yes	No	Yes	Yes	Yes	Yes	I don't know	I don't know	During puberty	Own reading	I don't know	No	No	No	No	Yes	No, other reasons	No	No	No	No	No	No	Yes	Yes
Female	married	26-40	General practitioner	General practitioner	General practitioner	Other	Ministry of health	Yes	No	Yes	Occasionally	Yes	Both	Yes	Sexual intercourse, Skin-skin contact, Skin-mucosa contact, Mother to fetus, Contact with contaminated medical equipment, Contact with contaminated water (swimming pools,..), Self-inoculation	Yes	Yes	Yes	Yes	Yes	Yes	Yes	Cancer	Genital warts	Yes	No	No	Yes	Yes	No						No	No	No	No	No	No, other reasons	No	No	No	No	No	No	Yes	You don’t think it is necessary, You doubt the protective efficacy of the vaccine, You are worried the vaccine is not safe, For cultural and religious reasons, Other
Female	married	26-40	Senior non-gynecologist resident	Non-gynecologist	Resident	Other	Academia	No	No	Yes	rarely	No	Both	Yes	Sexual intercourse	Yes	No	No	No	No	No	No	Genital warts	Others	Yes	Yes	No	Yes	Yes	Yes	No	0.25	Prior to marriage/sexual activity	Medical education	Yes	No	No	Yes	No	No	Yes	Yes	No	No	No	No	No	No	Yes
Male	married	above 60	Non-gynecologist with more than 5 years of experience	Non-gynecologist	Specialist	Internal Medicine	Private sector	No	No	Yes	Never	I don't know	Both	Yes	Sexual intercourse, Skin-skin contact, Skin-mucosa contact, Mother to fetus	Yes	Yes	Yes	Yes	No	No	No	Cancer	Genital warts	I don't know	No	No	Yes	Yes	Yes	I don't know	I don't know	Prior to marriage/sexual activity	Own reading	I don't know	No	No	No	No	Yes	No, other reasons	No	No	No	No	No	No	Yes	Other
Female	Unmarried	26-40	Senior gynecology resident	Gynecologist	Resident	Gynecologist	Ministry of health	Yes	No	Yes	rarely	No	Both	I don't know	Sexual intercourse	Yes	No	No	No	No	No	No	Cancer	Cancer	Yes	Yes	No	Yes	Yes	Yes	Yes	0.9	During puberty	Medical education	Yes	No	No	Yes	No	No	No, because I don’t have extra-marital sex activity	No	No	Yes	No	No	No	No	Yes
Male	married	26-40	Senior non-gynecologist resident	Non-gynecologist	Resident	Surgery	Ministry of health	No	No	Yes	Never	No	Both	Yes	Sexual intercourse, Skin-mucosa contact, Contact with contaminated medical equipment	Yes	No	Yes	No	Yes	No	No	Genital warts	Skin warts	Yes	Yes	No	Yes	Yes	No						No	No	No	No	No	Yes	Yes	No	No	No	No	No	No	Yes
Female	married	41-60	Non-gynecologist with more than 5 years of experience	Non-gynecologist	Specialist	Other	Private sector	No	No	Yes	rarely	No	Both	Yes	Sexual intercourse, Contact with contaminated medical equipment, Contact with contaminated water (swimming pools,..)	Yes	No	No	No	Yes	Yes	No	Cancer	Genital warts	Yes	No	No	Yes	No	Yes	No	0.25	Prior to marriage/sexual activity	Medical education	Yes	No	No	Yes	No	No	No, because I don’t have extra-marital sex activity	No	No	Yes	No	No	No	No	You don’t think it is necessary
Female	married	41-60	Gynecologist with more than 5 years of experience	Gynecologist	Specialist	Gynecologist	Private sector	Yes	No	Yes	Occasionally	I don't know	Both	Yes	Sexual intercourse, Skin-skin contact, Skin-mucosa contact, Mother to fetus, Contact with contaminated medical equipment	Yes	Yes	Yes	Yes	Yes	No	No	Cancer	Cancer	No	No	No	Yes	Yes	Yes	Yes	0.9	Prior to marriage/sexual activity	Medical education	Yes	No	No	Yes	No	No	Yes	Yes	No	No	No	No	No	No	Yes
Male	Unmarried	26-40	Junior non-gynecologist resident	Non-gynecologist	Resident	Other	Private sector	No	No	Yes	Never	I don't know	Both	Yes	Sexual intercourse, Skin-mucosa contact, Contact with contaminated water (swimming pools,..)	Yes	No	Yes	No	No	Yes	No	Cancer	Genital warts	I don't know	No	No	Yes	Yes	Yes	No	0.9	Prior to marriage/sexual activity	Medical education	I don't know	No	No	Yes	No	No	No, because I’m virgin, No, other reasons	No	Yes	No	No	No	No	Yes	Yes
Female	Unmarried	26-40	Senior gynecology resident	Gynecologist	Resident	Gynecologist	Private sector	No	No	Yes	rarely	Yes	Both	Yes	Sexual intercourse, Skin-skin contact, Skin-mucosa contact, Mother to fetus	Yes	Yes	Yes	Yes	No	No	No	Cancer	Genital warts	Yes	Yes	Yes	Yes	Yes	Yes	I don't know	0.6	During childhood years	Own reading	No	No	No	No	No	Yes	Yes	Yes	No	No	No	No	No	No	Yes
Female	married	26-40	General practitioner	General practitioner	General practitioner	Other	Private sector	No	No	Yes	Never	Yes	Both	Yes	Sexual intercourse, Skin-skin contact, Skin-mucosa contact, Contact with contaminated medical equipment, Self-inoculation	Yes	Yes	Yes	No	Yes	No	Yes	Cancer	Genital warts	Yes	Yes	No	Yes	Yes	Yes	Yes	0.6	Prior to marriage/sexual activity	Medical education	I don't know	No	No	Yes	No	No	Yes	Yes	No	No	No	No	No	No	Yes
Male	Unmarried	26-40	Non-gynecologist with more than 5 years of experience	Non-gynecologist	Specialist	Surgery	Ministry of health	No	No	Yes	rarely	No	Both	Yes	Sexual intercourse, Skin-skin contact, Skin-mucosa contact, Mother to fetus, Contact with contaminated medical equipment, Contact with contaminated water (swimming pools,..)	Yes	Yes	Yes	Yes	Yes	Yes	No	Cancer	Cancer	Yes	Yes	Yes	Yes	Yes	Yes	I don't know	0.9	I don't know	Medical education	No	No	No	Yes	No	No	Yes	Yes	No	No	No	No	No	No	Yes
Male	married	26-40	Non-gynecologist with more than 5 years of experience	Non-gynecologist	Specialist	Surgery	Ministry of health	Yes	No	Yes	Occasionally	Yes	Both	Yes	Sexual intercourse, Skin-skin contact	Yes	Yes	No	No	No	No	No	Cancer	Genital warts	Yes	Yes	Yes	Yes	Yes	Yes	No	0.6	Prior to marriage/sexual activity	Own reading	No	No	No	No	No	Yes	Yes	Yes	No	No	No	No	No	No	Yes
Male	married	26-40	Senior non-gynecologist resident	Non-gynecologist	Resident	Surgery	Ministry of health	Yes	No	Yes	rarely	No	Both	Yes	Sexual intercourse, Mother to fetus	Yes	No	No	Yes	No	No	No	Genital warts	Genital warts	Yes	Yes	Yes	Yes	Yes	Yes	No	I don't know	Prior to marriage/sexual activity	Medical education	I don't know	No	No	Yes	No	No	No, because I don’t have extra-marital sex activity	No	No	Yes	No	No	No	No	Yes, For cultural and religious reasons
Female	married	26-40	Gynecologist with more than 5 years of experience	Gynecologist	Specialist	Gynecologist	Private sector	No	Yes	Yes	rarely	No	Both	No	Sexual intercourse, Skin-skin contact, Skin-mucosa contact, Mother to fetus	Yes	Yes	Yes	Yes	No	No	No	Cancer	Genital warts	Yes	Yes	No	Yes	Yes	Yes	Yes	0.9	During childhood years	Medical education, Own reading	Yes	No	No	Yes	No	Yes	Yes	Yes	No	No	No	No	No	No	Yes
Male	married	26-40	Non-gynecologist with less than 5 years of experience	Non-gynecologist	Specialist	Surgery	Ministry of health	Yes	No	Yes	Never	I don't know	Both	Yes	Sexual intercourse, Skin-skin contact, Skin-mucosa contact, Self-inoculation	Yes	Yes	Yes	No	No	No	Yes	Genital warts	Genital warts	Yes	Yes	No	Yes	Yes	No						No	No	No	No	No	Yes	Yes	No	No	No	No	No	No	Yes
Male	married	26-40	Senior non-gynecologist resident	Non-gynecologist	Resident	Surgery	Ministry of health	No	No	Yes	Never	No	Both	Yes	Sexual intercourse, Skin-skin contact, Skin-mucosa contact, Mother to fetus	Yes	Yes	Yes	Yes	No	No	No	Cancer	Cancer	Yes	Yes	No	Yes	Yes	No						No	No	No	No	No	Yes	Yes	No	No	No	No	No	No	Yes
Female	Unmarried	18-25	General practitioner	General practitioner	General practitioner	Other	Ministry of health	No	No	Yes	Never	I don't know	Both	Yes	Sexual intercourse, Skin-skin contact, Skin-mucosa contact, Mother to fetus, Contact with contaminated medical equipment	Yes	Yes	Yes	Yes	Yes	No	No	Cancer	Genital warts	Yes	Yes	No	Yes	Yes	Yes	I don't know	0.9	Prior to marriage/sexual activity	Medical education, Own reading	No	No	No	Yes	No	Yes	Yes	Yes	No	No	No	No	No	No	Yes
Male	married	26-40	Senior gynecology resident	Gynecologist	Resident	Gynecologist	Ministry of health	Yes	No	Yes	rarely	No	Females	Yes	Sexual intercourse, Skin-skin contact, Skin-mucosa contact, Mother to fetus	Yes	Yes	Yes	Yes	No	No	No	Genital warts	Genital warts	Yes	Yes	No	Yes	Yes	No						No	No	No	No	No	No, I don’t think that vaccine will be safe	No	No	No	No	No	Yes	No	Yes
Female	married	26-40	Non-gynecologist with more than 5 years of experience	Non-gynecologist	Specialist	Pediatrics	Academia	Yes	No	Yes	Never	I don't know	Both	Yes	Sexual intercourse, Skin-skin contact, Skin-mucosa contact, Mother to fetus, Contact with contaminated medical equipment, Self-inoculation	Yes	Yes	Yes	Yes	Yes	No	Yes	Cancer	Genital warts	Yes	No	No	Yes	No	Yes	No	0.9	Prior to marriage/sexual activity	Medical education, Own reading	I don't know	No	No	Yes	No	Yes	No, because I don’t have extra-marital sex activity, No, other reasons	No	No	Yes	No	No	No	Yes	Yes
Female	Unmarried	18-25	Junior gynecology resident	Gynecologist	Resident	Gynecologist	Private sector	No	No	Yes	Never	I don't know	Both	Yes	Sexual intercourse, Skin-skin contact, Skin-mucosa contact	Yes	Yes	Yes	No	No	No	No	Cancer	Genital warts	Yes	No	No	Yes	Yes	Yes	No	0.9	Prior to marriage/sexual activity	Medical education	No	No	No	Yes	No	No	No, because I’m virgin	No	Yes	No	No	No	No	No	Yes
Female	Unmarried	26-40	Senior non-gynecologist resident	Non-gynecologist	Resident	Surgery	Academia	No	No	Yes	rarely	Yes	Both	No	Sexual intercourse, Skin-skin contact, Skin-mucosa contact, Mother to fetus, Contact with contaminated medical equipment	Yes	Yes	Yes	Yes	Yes	No	No	Cancer	Genital warts	Yes	Yes	Yes	Yes	Yes	Yes	No	0.9	Prior to marriage/sexual activity	Medical education	Yes	No	No	Yes	No	No	Yes	Yes	No	No	No	No	No	No	Yes
Male	married	26-40	Non-gynecologist with more than 5 years of experience	Non-gynecologist	Specialist	Other	Ministry of health	No	No	Yes	Never	I don't know	Both	Yes	Sexual intercourse, Skin-mucosa contact	Yes	No	Yes	No	No	No	No	Cancer	Genital warts	Yes	Yes	Yes	Yes	Yes	I don't know						No	No	No	No	No	Yes	Yes	No	No	No	No	No	No	Yes
Female	Unmarried	18-25	Junior gynecology resident	Gynecologist	Resident	Gynecologist	Private sector	Yes	No	Yes	Never	I don't know	Both	Yes	Sexual intercourse, Skin-skin contact, Skin-mucosa contact, Mother to fetus	Yes	Yes	Yes	Yes	No	No	No	Cancer	Genital warts	Yes	Yes	Yes	Yes	Yes	Yes	No	0.9	Prior to marriage/sexual activity	Medical education	I don't know	No	No	Yes	No	No	Yes	Yes	No	No	No	No	No	No	Yes
Female	Unmarried	18-25	General practitioner	General practitioner	General practitioner	Other	Ministry of health	No	No	Yes	Never	No	Both	I don't know	Sexual intercourse, Skin-mucosa contact, Mother to fetus, Contact with contaminated medical equipment	Yes	No	Yes	Yes	Yes	No	No	Others	Genital warts	No	No	Yes	Yes	Yes	No						No	No	No	No	No	No, because this only occurs in females	No	No	No	Yes	No	No	No	You don’t think it is necessary
Male	Unmarried	18-25	Junior non-gynecologist resident	Non-gynecologist	Resident	Internal Medicine	Academia	No	No	Yes	Never	I don't know	Both	Yes	Skin-mucosa contact	No	No	Yes	No	No	No	No	Skin warts	Skin warts	Yes	Yes	No	Yes	Yes	Yes	No	0.9	During childhood years	Medical education	I don't know	No	No	Yes	No	No	Yes	Yes	No	No	No	No	No	No	Yes
Male	Unmarried	18-25	Junior non-gynecologist resident	Non-gynecologist	Resident	Internal Medicine	Academia	Yes	No	Yes	Never	Yes	Both	Yes	Sexual intercourse, Mother to fetus	Yes	No	No	Yes	No	No	No	Cancer	Genital warts	Yes	Yes	No	Yes	Yes	Yes	Yes	0.6	Prior to marriage/sexual activity	Medical education	Yes	No	No	Yes	No	No	Yes	Yes	No	No	No	No	No	No	Yes
Male	Unmarried	26-40	Junior non-gynecologist resident	Non-gynecologist	Resident	Surgery	Ministry of health	No	No	Yes	Occasionally	No	Both	Yes	Sexual intercourse	Yes	No	No	No	No	No	No	Cancer	Genital warts	Yes	No	No	Yes	Yes	No						No	No	No	No	No	Yes	Yes	No	No	No	No	No	No	Yes
Female	Unmarried	18-25	Junior non-gynecologist resident	Non-gynecologist	Resident	Surgery	Academia	Yes	Yes	Yes	Never	I don't know	Both	Yes	Sexual intercourse, Skin-skin contact, Skin-mucosa contact	Yes	Yes	Yes	No	No	No	No	Genital warts	Genital warts	Yes	Yes	Yes	Yes	Yes	Yes	I don't know	0.9	Prior to marriage/sexual activity	Friends, Family	Yes	Yes	Yes	No	No	No	Yes	Yes	No	No	No	No	No	No	Yes
Male	Unmarried	18-25	General practitioner	General practitioner	General practitioner	Other	Ministry of health	No	No	Yes	Never	Yes	Both	Yes	Sexual intercourse, Skin-skin contact, Skin-mucosa contact, Mother to fetus, Contact with contaminated medical equipment	Yes	Yes	Yes	Yes	Yes	No	No	Cancer	Cancer	Yes	Yes	Yes	Yes	Yes	Yes	Yes	0.9	During puberty	Medical education	I don't know	No	No	Yes	No	No	Yes	Yes	No	No	No	No	No	No	Yes
Male	Unmarried	26-40	Junior non-gynecologist resident	Non-gynecologist	Resident	Surgery	Ministry of health	Yes	Yes	Yes	rarely	No	Both	Yes	Sexual intercourse	Yes	No	No	No	No	No	No	Genital warts	Genital warts	I don't know	Yes	Yes	Yes	Yes	Yes	No	0.6	During puberty	Medical education	I don't know	No	No	Yes	No	No	Yes	Yes	No	No	No	No	No	No	Yes
Female	Unmarried	26-40	Junior gynecology resident	Gynecologist	Resident	Gynecologist	Private sector	No	No	Yes	Never	Yes	Both	Yes	Sexual intercourse, Skin-skin contact, Skin-mucosa contact, Mother to fetus	Yes	Yes	Yes	Yes	No	No	No	Cancer	Genital warts	Yes	Yes	Yes	Yes	Yes	Yes	No	0.9	Prior to marriage/sexual activity	Medical education	I don't know	No	No	Yes	No	No	Yes	Yes	No	No	No	No	No	No	Yes
Female	Unmarried	26-40	Junior gynecology resident	Gynecologist	Resident	Gynecologist	Academia	No	No	Yes	Occasionally	Yes	Both	Yes	Sexual intercourse, Skin-skin contact, Mother to fetus	Yes	Yes	No	Yes	No	No	No	Genital warts	Skin warts	Yes	Yes	No	Yes	Yes	Yes	No	0.9	Prior to marriage/sexual activity	Medical education	No	No	No	Yes	No	No	No, because I don’t have extra-marital sex activity	No	No	Yes	No	No	No	No	Yes
Female	married	26-40	Senior gynecology resident	Gynecologist	Resident	Gynecologist	Academia	No	No	Yes	Occasionally	No	Both	Yes	Sexual intercourse, Skin-mucosa contact, Mother to fetus, Contact with contaminated medical equipment, Contact with contaminated water (swimming pools,..)	Yes	No	Yes	Yes	Yes	Yes	No	Cancer	Cancer	Yes	Yes	No	Yes	Yes	Yes	No	0.9	During puberty	Medical education	Yes	No	No	Yes	No	No	Yes	Yes	No	No	No	No	No	No	Yes
Female	married	26-40	Senior gynecology resident	Gynecologist	Resident	Gynecologist	Academia	No	No	Yes	Occasionally	No	Both	Yes	Sexual intercourse, Skin-skin contact, Skin-mucosa contact	Yes	Yes	Yes	No	No	No	No	Cancer	Genital warts	No	Yes	No	Yes	Yes	Yes	No	0.9	Prior to marriage/sexual activity	Medical education	Yes	No	No	Yes	No	No	No, other reasons	No	No	No	No	No	No	Yes	Yes
Female	Unmarried	26-40	Senior gynecology resident	Gynecologist	Resident	Gynecologist	Academia	No	No	Yes	Often	No	Both	Yes	Sexual intercourse, Skin-skin contact, Skin-mucosa contact, Mother to fetus, Contact with contaminated medical equipment, Contact with contaminated water (swimming pools,..), Self-inoculation	Yes	Yes	Yes	Yes	Yes	Yes	Yes	Genital warts	Genital warts	Yes	Yes	Yes	Yes	Yes	Yes	Yes	0.6	During childhood years	Medical education	I don't know	No	No	Yes	No	No	Yes	Yes	No	No	No	No	No	No	Yes
Male	Unmarried	26-40	Senior gynecology resident	Gynecologist	Resident	Gynecologist	Ministry of health	No	No	Yes	Never	No	Both	Yes	Sexual intercourse, Mother to fetus	Yes	No	No	Yes	No	No	No	Genital warts	Genital warts	Yes	Yes	No	Yes	Yes	Yes	I don't know	0.9	During childhood years	Friends, Medical education, Social media, Own reading	Yes	Yes	No	Yes	Yes	Yes	Yes	Yes	No	No	No	No	No	No	Yes
Male	Unmarried	26-40	Junior non-gynecologist resident	Non-gynecologist	Resident	Other	Private sector	No	No	Yes	Often	Yes	Both	Yes	Sexual intercourse, Skin-skin contact, Skin-mucosa contact, Mother to fetus, Contact with contaminated medical equipment, Contact with contaminated water (swimming pools,..), Self-inoculation	Yes	Yes	Yes	Yes	Yes	Yes	Yes	Cancer	Skin warts	Yes	No	No	Yes	Yes	Yes	Yes	0.9	Prior to marriage/sexual activity	Medical education, Own reading	I don't know	No	No	Yes	No	Yes	No, because I’m virgin	No	Yes	No	No	No	No	No	For cultural and religious reasons
Female	Unmarried	26-40	Senior non-gynecologist resident	Non-gynecologist	Resident	Other	Academia	Yes	No	Yes	Often	Yes	Both	Yes	Sexual intercourse, Skin-skin contact, Contact with contaminated medical equipment, Self-inoculation	Yes	Yes	No	No	Yes	No	Yes	Cancer	Genital warts	Yes	Yes	Yes	Yes	No	Yes	I don't know	0.6	During puberty	Medical education	I don't know	No	No	Yes	No	No	Yes	Yes	No	No	No	No	No	No	Yes
Female	Unmarried	26-40	Non-gynecologist with less than 5 years of experience	Non-gynecologist	Specialist	Other	Academia	Yes	No	Yes	Occasionally	I don't know	Both	Yes	Sexual intercourse, Skin-skin contact, Skin-mucosa contact, Contact with contaminated medical equipment, Contact with contaminated water (swimming pools,..), Self-inoculation	Yes	Yes	Yes	No	Yes	Yes	Yes	Genital warts	Genital warts	Yes	Yes	No	Yes	Yes	Yes	No	I don't know	During puberty	Own reading	I don't know	No	No	No	No	Yes	No, because I’m virgin	No	Yes	No	No	No	No	No	Yes
Female	Unmarried	26-40	Non-gynecologist with less than 5 years of experience	Non-gynecologist	Specialist	Other	Academia	No	No	Yes	Occasionally	Yes	Both	Yes	Sexual intercourse, Skin-skin contact, Skin-mucosa contact	Yes	Yes	Yes	No	No	No	No	Cancer	Genital warts	Yes	Yes	Yes	Yes	Yes	Yes	Yes	I don't know	Prior to marriage/sexual activity	Medical education	I don't know	No	No	Yes	No	No	Yes	Yes	No	No	No	No	No	No	Yes
Female	Unmarried	26-40	General practitioner	General practitioner	General practitioner	Other	Academia	No	No	Yes	Occasionally	Yes	Both	Yes	Sexual intercourse, Skin-skin contact, Skin-mucosa contact	Yes	Yes	Yes	No	No	No	No	Genital warts	Genital warts	Yes	Yes	Yes	Yes	Yes	Yes	Yes	0.9	During childhood years	Medical education	Yes	No	No	Yes	No	No	Yes	Yes	No	No	No	No	No	No	Yes
Male	Unmarried	26-40	Senior non-gynecologist resident	Non-gynecologist	Resident	Other	Academia	No	No	Yes	Occasionally	Yes	Both	Yes	Sexual intercourse, Skin-skin contact, Skin-mucosa contact, Mother to fetus, Contact with contaminated medical equipment, Self-inoculation	Yes	Yes	Yes	Yes	Yes	No	Yes	Cancer	Cancer	No	Yes	Yes	Yes	Yes	Yes	No	I don't know	Prior to marriage/sexual activity	Medical education	I don't know	No	No	Yes	No	No	Yes	Yes	No	No	No	No	No	No	Yes
Male	Unmarried	26-40	Senior gynecology resident	Gynecologist	Resident	Gynecologist	Ministry of health	No	No	Yes	rarely	I don't know	Both	Yes	Sexual intercourse, Skin-skin contact, Skin-mucosa contact, Contact with contaminated medical equipment	Yes	Yes	Yes	No	Yes	No	No	Cancer	Skin warts	Yes	Yes	No	Yes	Yes	Yes	Yes	I don't know	I don't know	Medical education	Yes	No	No	Yes	No	No	Yes	Yes	No	No	No	No	No	No	Yes
Male	married	41-60	Non-gynecologist with more than 5 years of experience	Non-gynecologist	Specialist	Other	Private sector	Yes	No	Yes	Never	No	Both	Yes	Sexual intercourse, Skin-skin contact, Skin-mucosa contact, Contact with contaminated medical equipment	Yes	Yes	Yes	No	Yes	No	No	Cancer	Cancer	Yes	No	No	Yes	No	Yes	No	0.9	Prior to marriage/sexual activity	Medical education	I don't know	No	No	Yes	No	No	No, other reasons	No	No	No	No	No	No	Yes	You don’t think it is necessary
Male	married	26-40	Gynecologist with more than 5 years of experience	Gynecologist	Specialist	Gynecologist	Military or Royal Medical Services	Yes	Yes	Yes	Occasionally	No	Both	Yes	Sexual intercourse, Mother to fetus, Contact with contaminated medical equipment, Contact with contaminated water (swimming pools,..)	Yes	No	No	Yes	Yes	Yes	No	Genital warts	Skin warts	Yes	Yes	Yes	Yes	Yes	Yes	No	0.9	During puberty	Medical education	I don't know	No	No	Yes	No	No	Yes, No, because I don’t have extra-marital sex activity	Yes,	No	Yes	No	No	No	No	Yes
Female	Unmarried	26-40	Non-gynecologist with less than 5 years of experience	Non-gynecologist	Specialist	Other	Academia	No	No	Yes	Never	I don't know	Both	Yes	Sexual intercourse, Skin-skin contact, Skin-mucosa contact, Mother to fetus, Contact with contaminated medical equipment	Yes	Yes	Yes	Yes	Yes	No	No	Cancer	Cancer	No	Yes	No	Yes	Yes	Yes	No	I don't know	Prior to marriage/sexual activity	Medical education	I don't know	No	No	Yes	No	No	Yes	Yes	No	No	No	No	No	No	Yes
Male	married	26-40	Gynecologist with less than 5 years of experience	Gynecologist	Specialist	Gynecologist	Ministry of health	No	No	Yes	Occasionally	I don't know	Both	Yes	Sexual intercourse	Yes	No	No	No	No	No	No	Cancer	Cancer	Yes	Yes	Yes	Yes	Yes	Yes	I don't know	0.5	Prior to marriage/sexual activity	Own reading	I don't know	No	No	No	No	Yes	Yes	Yes	No	No	No	No	No	No	Yes
Female	married	26-40	Junior gynecology resident	Gynecologist	Resident	Gynecologist	Ministry of health	Yes	No	Yes	Never	No	Both	Yes	Sexual intercourse, Skin-skin contact, Skin-mucosa contact, Mother to fetus, Contact with contaminated medical equipment, Contact with contaminated water (swimming pools,..), Self-inoculation	Yes	Yes	Yes	Yes	Yes	Yes	Yes	Genital warts	Genital warts	Yes	Yes	No	Yes	Yes	No						No	No	No	No	No	Yes	Yes	No	No	No	No	No	No	Yes
Female	married	26-40	Junior gynecology resident	Gynecologist	Resident	Gynecologist	Ministry of health	Yes	No	Yes	Never	I don't know	Both	Yes	Sexual intercourse, Skin-mucosa contact, Mother to fetus, Contact with contaminated medical equipment	Yes	No	Yes	Yes	Yes	No	No	Genital warts	Genital warts	Yes	Yes	No	Yes	Yes	Yes	No	0.6	Prior to marriage/sexual activity	Own reading	Yes	No	No	No	No	Yes	Yes	Yes	No	No	No	No	No	No	Yes
Female	married	26-40	Senior gynecology resident	Gynecologist	Resident	Gynecologist	Ministry of health	Yes	No	Yes	rarely	No	Both	Yes	Sexual intercourse, Skin-mucosa contact	Yes	No	Yes	No	No	No	No	Cancer	Cancer	Yes	No	No	Yes	Yes	Yes	No	0.6	Prior to marriage/sexual activity	Medical education	I don't know	No	No	Yes	No	No	No, because I don’t have extra-marital sex activity	No	No	Yes	No	No	No	No	For cultural and religious reasons
Male	married	41-60	Gynecologist with more than 5 years of experience	Gynecologist	Specialist	Gynecologist	Ministry of health	Yes	Yes	Yes	Often	No	Both	Yes	Sexual intercourse, Skin-mucosa contact, Mother to fetus, Self-inoculation	Yes	No	Yes	Yes	No	No	Yes	Others	Others	Yes	Yes	Yes	Yes	Yes	Yes	No	0.9	Prior to marriage/sexual activity	Medical education	Yes	No	No	Yes	No	No	Yes	Yes	No	No	No	No	No	No	Yes
Male	married	26-40	Senior non-gynecologist resident	Non-gynecologist	Resident	Other	Ministry of health	No	No	Yes	Never	I don't know	Both	Yes	Sexual intercourse, Skin-skin contact, Skin-mucosa contact, Mother to fetus, Contact with contaminated medical equipment, Self-inoculation	Yes	Yes	Yes	Yes	Yes	No	Yes	Cancer	Genital warts	Yes	Yes	Yes	Yes	Yes	No						No	No	No	No	No	Yes	Yes	No	No	No	No	No	No	Other
Male	married	41-60	Non-gynecologist with more than 5 years of experience	Non-gynecologist	Specialist	Other	Ministry of health	No	No	Yes	Never	No	Both	Yes	Sexual intercourse, Skin-mucosa contact	Yes	No	Yes	No	No	No	No	Cancer	Genital warts	Yes	Yes	No	Yes	Yes	Yes	No	0.6	Prior to marriage/sexual activity	Medical education	I don't know	No	No	Yes	No	No	No, other reasons	No	No	No	No	No	No	Yes	Yes
Male	Unmarried	26-40	Senior non-gynecologist resident	Non-gynecologist	Resident	Other	Ministry of health	No	No	Yes	Never	No	Both	Yes	Sexual intercourse	Yes	No	No	No	No	No	No	Genital warts	Genital warts	Yes	No	No	Yes	Yes	No						No	No	No	No	No	No, because I’m virgin	No	Yes	No	No	No	No	No	Yes
Male	married	41-60	Senior non-gynecologist resident	Non-gynecologist	Resident	Other	Ministry of health	No	No	Yes	Occasionally	No	Both	No	Sexual intercourse, Mother to fetus, Contact with contaminated medical equipment	Yes	No	No	Yes	Yes	No	No	Others	Others	Yes	Yes	No	Yes	Yes	Yes	Yes	0.25	Prior to marriage/sexual activity	Medical education	Yes	No	No	Yes	No	No	Yes	Yes	No	No	No	No	No	No	Yes
Male	Unmarried	26-40	Senior non-gynecologist resident	Non-gynecologist	Resident	Internal Medicine	Ministry of health	No	No	Yes	rarely	I don't know	Both	No	Sexual intercourse	Yes	No	No	No	No	No	No	Genital warts	Genital warts	No	Yes	Yes	Yes	No	Yes	No	0.6	During puberty	Medical education	Yes	No	No	Yes	No	No	Yes	Yes	No	No	No	No	No	No	Yes
Female	married	26-40	Senior gynecology resident	Gynecologist	Resident	Gynecologist	Ministry of health	No	No	Yes	rarely	No	Both	I don't know	Sexual intercourse, Skin-skin contact, Skin-mucosa contact, Mother to fetus, Contact with contaminated medical equipment, Self-inoculation	Yes	Yes	Yes	Yes	Yes	No	Yes	Genital warts	Genital warts	Yes	No	No	Yes	Yes	I don't know						No	No	No	No	No	No, other reasons	No	No	No	No	No	No	Yes	Yes
Male	married	41-60	Non-gynecologist with more than 5 years of experience	Non-gynecologist	Specialist	Other	Academia	No	Yes	Yes	rarely	Yes	Both	Yes	Sexual intercourse, Skin-skin contact	Yes	Yes	No	No	No	No	No	Cancer	Cancer	Yes	Yes	No	Yes	Yes	Yes	No	0.9	Prior to marriage/sexual activity	Medical education	I don't know	No	No	Yes	No	No	No, other reasons	No	No	No	No	No	No	Yes	Yes
Male	Unmarried	26-40	Junior non-gynecologist resident	Non-gynecologist	Resident	Other	Academia	No	No	Yes	rarely	I don't know	Both	Yes	Skin-mucosa contact	No	No	Yes	No	No	No	No	Cancer	Genital warts	No	Yes	Yes	Yes	Yes	Yes	No	I don't know	Prior to marriage/sexual activity	Medical education	I don't know	No	No	Yes	No	No	No, because I don’t have extra-marital sex activity	No	No	Yes	No	No	No	No	For cultural and religious reasons
Female	married	26-40	Senior non-gynecologist resident	Non-gynecologist	Resident	Other	Private sector	Yes	No	Yes	Often	Yes	Both	Yes	Sexual intercourse, Skin-skin contact, Skin-mucosa contact, Mother to fetus	Yes	Yes	Yes	Yes	No	No	No	Cancer	Genital warts	I don't know	Yes	Yes	Yes	Yes	Yes	No	0.6	During puberty	Medical education	I don't know	No	No	Yes	No	No	Yes	Yes	No	No	No	No	No	No	Yes
Female	Unmarried	26-40	Senior non-gynecologist resident	Non-gynecologist	Resident	Other	Academia	No	No	Yes	Occasionally	No	Both	Yes	Sexual intercourse, Skin-skin contact, Skin-mucosa contact, Mother to fetus	Yes	Yes	Yes	Yes	No	No	No	Cancer	Genital warts	No	Yes	No	Yes	Yes	Yes	No	I don't know	I don't know	Medical education	No	No	No	Yes	No	No	No, because I’m virgin	No	Yes	No	No	No	No	No	Yes
Female	Unmarried	26-40	Non-gynecologist with less than 5 years of experience	Non-gynecologist	Specialist	Other	Academia	No	No	Yes	Occasionally	Yes	Both	Yes	Sexual intercourse, Skin-mucosa contact	Yes	No	Yes	No	No	No	No	Cancer	Cancer	Yes	Yes	Yes	Yes	Yes	Yes	I don't know	0.9	During puberty	Medical education	No	No	No	Yes	No	No	Yes	Yes	No	No	No	No	No	No	Yes
Male	Unmarried	26-40	Senior non-gynecologist resident	Non-gynecologist	Resident	Other	Academia	No	No	Yes	Never	I don't know	Both	Yes	Sexual intercourse, Skin-skin contact, Skin-mucosa contact, Mother to fetus, Contact with contaminated medical equipment, Self-inoculation	Yes	Yes	Yes	Yes	Yes	No	Yes	Cancer	Cancer	Yes	Yes	Yes	Yes	Yes	Yes	No	0.9	During puberty	Medical education	I don't know	No	No	Yes	No	No	No, because I’m virgin	No	Yes	No	No	No	No	No	Yes
Female	Unmarried	18-25	Junior non-gynecologist resident	Non-gynecologist	Resident	Other	Academia	No	No	Yes	Never	No	Both	Yes	Sexual intercourse, Skin-skin contact, Skin-mucosa contact, Mother to fetus, Contact with contaminated medical equipment	Yes	Yes	Yes	Yes	Yes	No	No	Cancer	Genital warts	Yes	Yes	Yes	Yes	Yes	Yes	No	0.9	During puberty	Medical education	Yes	No	No	Yes	No	No	Yes	Yes	No	No	No	No	No	No	Yes
Male	Unmarried	26-40	Senior non-gynecologist resident	Non-gynecologist	Resident	Other	Academia	Yes	No	Yes	Occasionally	Yes	Both	Yes	Sexual intercourse, Skin-skin contact, Skin-mucosa contact, Mother to fetus, Contact with contaminated medical equipment	Yes	Yes	Yes	Yes	Yes	No	No	Cancer	Cancer	No	No	No	Yes	Yes	Yes	No	0.9	Prior to marriage/sexual activity	Medical education, Own reading	No	No	No	Yes	No	Yes	No, because I’m virgin	No	Yes	No	No	No	No	No	For cultural and religious reasons
Female	Unmarried	26-40	Senior non-gynecologist resident	Non-gynecologist	Resident	Surgery	Academia	No	No	Yes	rarely	I don't know	Both	Yes	Sexual intercourse, Mother to fetus	Yes	No	No	Yes	No	No	No	Cancer	Genital warts	Yes	Yes	No	Yes	Yes	Yes	I don't know	I don't know	Prior to marriage/sexual activity	Medical education	Yes	No	No	Yes	No	No	Yes	Yes	No	No	No	No	No	No	Yes
Female	Unmarried	18-25	Junior non-gynecologist resident	Non-gynecologist	Resident	Surgery	Academia	No	No	Yes	rarely	I don't know	Both	Yes	Sexual intercourse, Skin-skin contact, Skin-mucosa contact	Yes	Yes	Yes	No	No	No	No	Cancer	Genital warts	Yes	Yes	Yes	Yes	Yes	Yes	I don't know	0.9	Prior to marriage/sexual activity	Medical education	I don't know	No	No	Yes	No	No	Yes	Yes	No	No	No	No	No	No	Yes
Female	Unmarried	18-25	Junior non-gynecologist resident	Non-gynecologist	Resident	Surgery	Academia	No	No	Yes	Never	Yes	Both	Yes	Sexual intercourse, Mother to fetus, Contact with contaminated water (swimming pools,..)	Yes	No	No	Yes	No	Yes	No	Cancer	Genital warts	Yes	Yes	No	Yes	Yes	I don't know						No	No	No	No	No	Yes, No, other reasons	Yes,	No	No	No	No	No	Yes	Yes
Female	Unmarried	26-40	Senior non-gynecologist resident	Non-gynecologist	Resident	Surgery	Academia	No	No	Yes	Occasionally	I don't know	Both	I don't know	Sexual intercourse, Skin-mucosa contact, Contact with contaminated medical equipment, Contact with contaminated water (swimming pools,..)	Yes	No	Yes	No	Yes	Yes	No	Cancer	Genital warts	Yes	No	No	Yes	Yes	Yes	Yes	0.9	At any age	Medical education	Yes	No	No	Yes	No	No	Yes	Yes	No	No	No	No	No	No	Other
Female	Unmarried	26-40	Senior non-gynecologist resident	Non-gynecologist	Resident	Surgery	Academia	No	No	Yes	Never	Yes	Both	Yes	Sexual intercourse, Skin-mucosa contact, Mother to fetus, Contact with contaminated medical equipment	Yes	No	Yes	Yes	Yes	No	No	Cancer	Cancer	Yes	Yes	No	Yes	Yes	Yes	Yes	0.9	Prior to marriage/sexual activity	Medical education	I don't know	No	No	Yes	No	No	No, because I’m virgin	No	Yes	No	No	No	No	No	Yes
Male	Unmarried	26-40	Senior non-gynecologist resident	Non-gynecologist	Resident	Other	Academia	No	No	Yes	rarely	Yes	Both	Yes	Sexual intercourse, Skin-skin contact, Skin-mucosa contact, Contact with contaminated medical equipment, Contact with contaminated water (swimming pools,..), Self-inoculation	Yes	Yes	Yes	No	Yes	Yes	Yes	Cancer	Cancer	Yes	Yes	Yes	Yes	Yes	Yes	Yes	I don't know	At any age	Medical education	I don't know	No	No	Yes	No	No	No, other reasons	No	No	No	No	No	No	Yes	You are worried the vaccine is not safe
Male	Unmarried	18-25	Junior non-gynecologist resident	Non-gynecologist	Resident	Surgery	Academia	No	No	Yes	Never	No	Both	Yes	Sexual intercourse, Skin-mucosa contact, Self-inoculation	Yes	No	Yes	No	No	No	Yes	Cancer	Genital warts	Yes	No	No	Yes	Yes	Yes	No	0.6	Prior to marriage/sexual activity	Medical education, Own reading	Yes	No	No	Yes	No	Yes	No, because I’m virgin, No, because I don’t have extra-marital sex activity, No, other reasons	No	Yes	Yes	No	No	No	Yes	You don’t think it is necessary, For cultural and religious reasons
Male	Unmarried	26-40	Junior non-gynecologist resident	Non-gynecologist	Resident	Surgery	Private sector	No	No	Yes	Never	I don't know	Both	Yes	Sexual intercourse, Skin-skin contact, Mother to fetus	Yes	Yes	No	Yes	No	No	No	Cancer	Genital warts	Yes	Yes	Yes	Yes	Yes	No						No	No	No	No	No	Yes	Yes	No	No	No	No	No	No	Yes
Female	Unmarried	26-40	Junior non-gynecologist resident	Non-gynecologist	Resident	Surgery	Academia	No	No	Yes	Never	I don't know	Both	Yes	Sexual intercourse, Mother to fetus	Yes	No	No	Yes	No	No	No	Cancer	Genital warts	Yes	No	No	Yes	Yes	Yes	No	0.6	During puberty	Medical education	Yes	No	No	Yes	No	No	No, other reasons	No	No	No	No	No	No	Yes	Yes
Female	Unmarried	26-40	Non-gynecologist with less than 5 years of experience	Non-gynecologist	Specialist	Other	Ministry of health	No	No	Yes	Never	I don't know	Both	I don't know	Sexual intercourse, Skin-skin contact	Yes	Yes	No	No	No	No	No	Cancer	Cancer	I don't know	Yes	Yes	Yes	No	I don't know						No	No	No	No	No	Yes	Yes	No	No	No	No	No	No	Yes
Male	Unmarried	26-40	General practitioner	General practitioner	General practitioner	Internal Medicine	Academia	No	No	Yes	Never	I don't know	Both	Yes	Sexual intercourse, Skin-skin contact, Skin-mucosa contact, Mother to fetus, Contact with contaminated medical equipment, Self-inoculation	Yes	Yes	Yes	Yes	Yes	No	Yes	Cancer	Genital warts	Yes	Yes	No	Yes	Yes	Yes	No	I don't know	During childhood years	Medical education	I don't know	No	No	Yes	No	No	Yes	Yes	No	No	No	No	No	No	Yes
Male	Unmarried	18-25	Junior non-gynecologist resident	Non-gynecologist	Resident	Other	Academia	No	No	Yes	Never	No	Both	Yes	Sexual intercourse, Skin-skin contact, Skin-mucosa contact	Yes	Yes	Yes	No	No	No	No	Cancer	Genital warts	Yes	Yes	No	No	No	Yes	I don't know	0.9	During childhood years	Medical education	Yes	No	No	Yes	No	No	No, because I don’t have extra-marital sex activity	No	No	Yes	No	No	No	No	You don’t think it is necessary
Female	Unmarried	26-40	Senior non-gynecologist resident	Non-gynecologist	Resident	Other	Academia	No	No	Yes	Never	No	Both	Yes	Sexual intercourse, Skin-skin contact, Skin-mucosa contact, Mother to fetus	Yes	Yes	Yes	Yes	No	No	No	Cancer	Genital warts	Yes	Yes	Yes	Yes	Yes	Yes	Yes	0.5	During childhood years	Family	No	No	Yes	No	No	No	Yes	Yes	No	No	No	No	No	No	You don’t think it is necessary
Female	married	26-40	Non-gynecologist with less than 5 years of experience	Non-gynecologist	Specialist	Other	Academia	No	No	Yes	Often	Yes	Both	Yes	Sexual intercourse, Skin-skin contact, Skin-mucosa contact, Mother to fetus, Contact with contaminated medical equipment, Contact with contaminated water (swimming pools,..), Self-inoculation	Yes	Yes	Yes	Yes	Yes	Yes	Yes	Cancer	Skin warts	Yes	No	No	Yes	Yes	Yes	No	0.6	Prior to marriage/sexual activity	Medical education	Yes	No	No	Yes	No	No	Yes	Yes	No	No	No	No	No	No	Yes
Female	Unmarried	26-40	Junior gynecology resident	Gynecologist	Resident	Gynecologist	Academia	No	No	Yes	rarely	No	Both	Yes	Sexual intercourse, Skin-mucosa contact	Yes	No	Yes	No	No	No	No	Cancer	Genital warts	Yes	Yes	No	Yes	Yes	Yes	Yes	0.9	At any age	Medical education	I don't know	No	No	Yes	No	No	Yes	Yes	No	No	No	No	No	No	Yes
Female	married	26-40	Senior gynecology resident	Gynecologist	Resident	Gynecologist	Academia	No	No	Yes	Occasionally	No	Both	Yes	Sexual intercourse, Mother to fetus	Yes	No	No	Yes	No	No	No	Cancer	Cancer	No	No	No	Yes	Yes	Yes	No	0.9	Prior to marriage/sexual activity	Medical education	No	No	No	Yes	No	No	No, because I don’t have extra-marital sex activity	No	No	Yes	No	No	No	No	Yes
Female	Unmarried	26-40	Senior non-gynecologist resident	Non-gynecologist	Resident	Surgery	Academia	No	No	Yes	Never	I don't know	Both	I don't know	Sexual intercourse	Yes	No	No	No	No	No	No	Cancer	Cancer	I don't know	Yes	No	Yes	Yes	I don't know						No	No	No	No	No	No, other reasons	No	No	No	No	No	No	Yes	Yes
Female	married	26-40	Senior non-gynecologist resident	Non-gynecologist	Resident	Other	Academia	No	No	Yes	Often	Yes	Both	Yes	Sexual intercourse, Skin-skin contact, Contact with contaminated medical equipment, Contact with contaminated water (swimming pools,..), Self-inoculation	Yes	Yes	No	No	Yes	Yes	Yes	Cancer	Cancer	Yes	Yes	Yes	Yes	Yes	Yes	Yes	I don't know	During puberty	Medical education	I don't know	No	No	Yes	No	No	Yes	Yes	No	No	No	No	No	No	Yes
Female	Unmarried	26-40	Senior gynecology resident	Gynecologist	Resident	Gynecologist	Academia	No	No	Yes	Occasionally	I don't know	Both	I don't know	Sexual intercourse, Skin-mucosa contact	Yes	No	Yes	No	No	No	No	Cancer	Genital warts	Yes	Yes	Yes	Yes	Yes	Yes	Yes	0.25	During childhood years	Friends	Yes	Yes	No	No	No	No	Yes, No, other reasons	Yes,	No	No	No	No	No	Yes	Yes
Female	married	26-40	Senior non-gynecologist resident	Non-gynecologist	Resident	Other	Private sector	Yes	No	Yes	Often	Yes	Both	Yes	Sexual intercourse, Skin-skin contact, Skin-mucosa contact, Mother to fetus, Contact with contaminated medical equipment, Contact with contaminated water (swimming pools,..), Self-inoculation	Yes	Yes	Yes	Yes	Yes	Yes	Yes	Cancer	Cancer	Yes	Yes	No	Yes	Yes	Yes	No	0.9	During childhood years	Medical education	Yes	No	No	Yes	No	No	Yes	Yes	No	No	No	No	No	No	Yes
Female	married	26-40	Non-gynecologist with less than 5 years of experience	Non-gynecologist	Specialist	Other	Private sector	No	No	Yes	Often	Yes	Both	Yes	Sexual intercourse, Skin-skin contact, Skin-mucosa contact, Mother to fetus, Contact with contaminated medical equipment, Contact with contaminated water (swimming pools,..), Self-inoculation	Yes	Yes	Yes	Yes	Yes	Yes	Yes	Cancer	Cancer	Yes	Yes	No	Yes	Yes	Yes	No	0.9	During puberty	Medical education	Yes	No	No	Yes	No	No	Yes	Yes	No	No	No	No	No	No	Yes
Female	Unmarried	18-25	Junior gynecology resident	Gynecologist	Resident	Gynecologist	Academia	No	No	Yes	Never	Yes	Both	Yes	Sexual intercourse, Skin-skin contact, Skin-mucosa contact	Yes	Yes	Yes	No	No	No	No	Cancer	Genital warts	Yes	Yes	Yes	Yes	Yes	Yes	Yes	0.6	Prior to marriage/sexual activity	Medical education, Social media, Own reading	No	No	No	Yes	Yes	Yes	No, because I’m virgin	No	Yes	No	No	No	No	No	Yes
Male	Unmarried	26-40	Junior gynecology resident	Gynecologist	Resident	Gynecologist	Military or Royal Medical Services	Yes	No	Yes	Occasionally	No	Both	Yes	Sexual intercourse, Skin-skin contact, Skin-mucosa contact, Mother to fetus, Self-inoculation	Yes	Yes	Yes	Yes	No	No	Yes	Cancer	Genital warts	Yes	Yes	No	Yes	Yes	Yes	Yes	0.9	Prior to marriage/sexual activity	Medical education	Yes	No	No	Yes	No	No	Yes	Yes	No	No	No	No	No	No	Yes
Female	married	26-40	Non-gynecologist with less than 5 years of experience	Non-gynecologist	Specialist	Pediatrics	Military or Royal Medical Services	No	No	Yes	Never	I don't know	Both	Yes	None	No	No	No	No	No	No	No	Genital warts	Skin warts	Yes	Yes	No	Yes	Yes	Yes	I don't know	I don't know	During puberty	Medical education	Yes	No	No	Yes	No	No	Yes, No, because I don’t have extra-marital sex activity, No, other reasons	Yes,	No	Yes	No	No	No	Yes	Other
Male	married	26-40	Senior non-gynecologist resident	Non-gynecologist	Resident	Other	Academia	No	No	Yes	rarely	I don't know	Both	Yes	Sexual intercourse, Mother to fetus	Yes	No	No	Yes	No	No	No	Cancer	Genital warts	Yes	Yes	No	Yes	Yes	Yes	No	I don't know	During puberty	Medical education	I don't know	No	No	Yes	No	No	No, because I don’t have extra-marital sex activity	No	No	Yes	No	No	No	No	Yes
Male	married	26-40	Gynecologist with more than 5 years of experience	Gynecologist	Specialist	Gynecologist	Military or Royal Medical Services	No	Yes	Yes	rarely	No	Both	Yes	Sexual intercourse, Mother to fetus, Contact with contaminated medical equipment	Yes	No	No	Yes	Yes	No	No	Cancer	Genital warts	No	No	No	Yes	Yes	Yes	No	0.9	Prior to marriage/sexual activity	Medical education	Yes	No	No	Yes	No	No	No, because I don’t have extra-marital sex activity	No	No	Yes	No	No	No	No	Yes
Male	married	41-60	Gynecologist with less than 5 years of experience	Gynecologist	Specialist	Gynecologist	Military or Royal Medical Services	Yes	Yes	Yes	Occasionally	No	Both	Yes	Sexual intercourse, Skin-mucosa contact, Mother to fetus	Yes	No	Yes	Yes	No	No	No	Cancer	Cancer	No	Yes	Yes	Yes	Yes	Yes	No	0.9	Prior to marriage/sexual activity	Medical education, Own reading	Yes	No	No	Yes	No	Yes	Yes	Yes	No	No	No	No	No	No	Yes
Female	Unmarried	26-40	Senior non-gynecologist resident	Non-gynecologist	Resident	Internal Medicine	Academia	No	No	Yes	Never	I don't know	Both	Yes	Sexual intercourse, Skin-skin contact, Skin-mucosa contact, Mother to fetus, Self-inoculation	Yes	Yes	Yes	Yes	No	No	Yes	Cancer	Cancer	Yes	Yes	No	Yes	Yes	Yes	Yes	0.9	During puberty	Medical education	Yes	No	No	Yes	No	No	Yes	Yes	No	No	No	No	No	No	Yes
Female	Unmarried	26-40	Non-gynecologist with less than 5 years of experience	Non-gynecologist	Specialist	Internal Medicine	Private sector	No	No	Yes	Occasionally	Yes	Both	Yes	Sexual intercourse, Skin-skin contact, Skin-mucosa contact, Self-inoculation	Yes	Yes	Yes	No	No	No	Yes	Cancer	Genital warts	Yes	Yes	No	Yes	Yes	Yes	No	0.9	Prior to marriage/sexual activity	Medical education	Yes	No	No	Yes	No	No	Yes	Yes	No	No	No	No	No	No	Yes
Female	married	26-40	Senior non-gynecologist resident	Non-gynecologist	Resident	Internal Medicine	Academia	No	No	Yes	Never	Yes	Both	Yes	Sexual intercourse, Skin-skin contact, Mother to fetus	Yes	Yes	No	Yes	No	No	No	Cancer	Genital warts	Yes	No	No	Yes	Yes	Yes	No	0.6	During puberty	Medical education	Yes	No	No	Yes	No	No	Yes	Yes	No	No	No	No	No	No	Yes
Female	Unmarried	26-40	Non-gynecologist with less than 5 years of experience	Non-gynecologist	Specialist	Other	Private sector	No	No	Yes	Often	Yes	Both	Yes	Sexual intercourse, Skin-skin contact, Skin-mucosa contact, Mother to fetus, Self-inoculation	Yes	Yes	Yes	Yes	No	No	Yes	Cancer	Genital warts	Yes	Yes	Yes	Yes	No	Yes	No	0.9	During puberty	Medical education	Yes	No	No	Yes	No	No	Yes	Yes	No	No	No	No	No	No	Yes
Male	Unmarried	26-40	Junior gynecology resident	Gynecologist	Resident	Gynecologist	Ministry of health	No	No	Yes	Never	I don't know	Both	Yes	Sexual intercourse, Skin-mucosa contact, Self-inoculation	Yes	No	Yes	No	No	No	Yes	Cancer	Cancer	Yes	Yes	No	Yes	No	Yes	No	0.6	Prior to marriage/sexual activity	Medical education	I don't know	No	No	Yes	No	No	Yes	Yes	No	No	No	No	No	No	Yes
Female	Unmarried	26-40	Senior non-gynecologist resident	Non-gynecologist	Resident	Internal Medicine	Academia	No	No	Yes	Never	I don't know	Females	Yes	Sexual intercourse, Contact with contaminated medical equipment	Yes	No	No	No	Yes	No	No	Cancer	Skin warts	Yes	Yes	Yes	Yes	Yes	Yes	No	0.9	At any age	Medical education	I don't know	No	No	Yes	No	No	No, because I don’t have extra-marital sex activity	No	No	Yes	No	No	No	No	Yes
Female	married	26-40	Senior non-gynecologist resident	Non-gynecologist	Resident	Internal Medicine	Academia	No	No	Yes	rarely	No	Both	Yes	Sexual intercourse, Skin-skin contact, Skin-mucosa contact	Yes	Yes	Yes	No	No	No	No	Cancer	Genital warts	Yes	Yes	No	Yes	Yes	Yes	Yes	0.9	Prior to marriage/sexual activity	Medical education	Yes	No	No	Yes	No	No	Yes	Yes	No	No	No	No	No	No	Yes
Female	Unmarried	26-40	Senior non-gynecologist resident	Non-gynecologist	Resident	Internal Medicine	Academia	No	No	Yes	Never	No	Both	Yes	Sexual intercourse	Yes	No	No	No	No	No	No	Cancer	Genital warts	Yes	Yes	No	Yes	No	No						No	No	No	No	No	Yes	Yes	No	No	No	No	No	No	Yes
Male	Unmarried	26-40	Junior gynecology resident	Gynecologist	Resident	Gynecologist	Military or Royal Medical Services	No	No	Yes	Never	I don't know	I don't know	Yes	Sexual intercourse, Skin-mucosa contact, Mother to fetus	Yes	No	Yes	Yes	No	No	No	Cancer	Others	Yes	Yes	No	Yes	Yes	Yes	No	0.25	Prior to marriage/sexual activity	Medical education	I don't know	No	No	Yes	No	No	No, because I’m virgin	No	Yes	No	No	No	No	No	Yes
Female	married	41-60	Gynecologist with more than 5 years of experience	Gynecologist	Specialist	Gynecologist	Private sector	No	No	Yes	Never	I don't know	Both	Yes	Skin-skin contact, Skin-mucosa contact, Contact with contaminated medical equipment, Self-inoculation	No	Yes	Yes	No	Yes	No	Yes	Cancer	Cancer	Yes	No	No	Yes	Yes	Yes	No	I don't know	Prior to marriage/sexual activity	Own reading	I don't know	No	No	No	No	Yes	No, other reasons	No	No	No	No	No	No	Yes	Other
Female	Unmarried	26-40	Senior non-gynecologist resident	Non-gynecologist	Resident	Internal Medicine	Academia	Yes	No	Yes	rarely	I don't know	Both	Yes	Sexual intercourse, Skin-skin contact, Skin-mucosa contact, Contact with contaminated medical equipment	Yes	Yes	Yes	No	Yes	No	No	Cancer	Genital warts	Yes	Yes	No	Yes	No	Yes	I don't know	0.9	During puberty	Medical education	I don't know	No	No	Yes	No	No	No, because I’m virgin	No	Yes	No	No	No	No	No	For cultural and religious reasons
Female	married	26-40	Senior non-gynecologist resident	Non-gynecologist	Resident	Internal Medicine	Academia	No	Yes	Yes	Never	I don't know	Both	Yes	Sexual intercourse	Yes	No	No	No	No	No	No	Cancer	Genital warts	Yes	No	No	Yes	Yes	Yes	No	0.25	During puberty	Medical education	I don't know	No	No	Yes	No	No	Yes	Yes	No	No	No	No	No	No	Yes
Male	married	26-40	Non-gynecologist with less than 5 years of experience	Non-gynecologist	Specialist	Surgery	Private sector	No	No	Yes	Never	No	Both	Yes	Sexual intercourse, Contact with contaminated medical equipment	Yes	No	No	No	Yes	No	No	Genital warts	Cancer	Yes	Yes	Yes	Yes	Yes	Yes	No	0.6	During puberty	Medical education	Yes	No	No	Yes	No	No	No, other reasons	No	No	No	No	No	No	Yes	Yes
Male	married	26-40	Senior non-gynecologist resident	Non-gynecologist	Resident	Surgery	Academia	No	No	Yes	Never	I don't know	Both	Yes	Sexual intercourse, Skin-skin contact, Skin-mucosa contact	Yes	Yes	Yes	No	No	No	No	Genital warts	Genital warts	Yes	Yes	No	Yes	Yes	I don't know						No	No	No	No	No	No, because I don’t have extra-marital sex activity, No, I don’t think that vaccine will be safe, No, other reasons	No	No	Yes	No	No	Yes	Yes	You don’t think it is necessary
Female	married	26-40	Senior non-gynecologist resident	Non-gynecologist	Resident	Internal Medicine	Academia	No	No	Yes	Never	Yes	Both	Yes	Sexual intercourse, Skin-skin contact, Skin-mucosa contact, Mother to fetus, Self-inoculation	Yes	Yes	Yes	Yes	No	No	Yes	Skin warts	Genital warts	Yes	Yes	No	Yes	Yes	Yes	No	0.6	Prior to marriage/sexual activity	Medical education, Social media, Own reading	Yes	No	No	Yes	Yes	Yes	No, other reasons	No	No	No	No	No	No	Yes	Yes
Male	Unmarried	26-40	Senior non-gynecologist resident	Non-gynecologist	Resident	Surgery	Academia	No	No	Yes	rarely	I don't know	Both	Yes	Sexual intercourse, Skin-skin contact, Skin-mucosa contact, Mother to fetus	Yes	Yes	Yes	Yes	No	No	No	Cancer	Cancer	Yes	Yes	No	Yes	Yes	Yes	Yes	0.9	Prior to marriage/sexual activity	Medical education	Yes	No	No	Yes	No	No	Yes	Yes	No	No	No	No	No	No	Yes
Male	Unmarried	26-40	Senior non-gynecologist resident	Non-gynecologist	Resident	Surgery	Academia	No	Yes	Yes	rarely	I don't know	Both	Yes	Sexual intercourse, Mother to fetus	Yes	No	No	Yes	No	No	No	Cancer	Cancer	I don't know	Yes	No	Yes	No	I don't know						No	No	No	No	No	No, because I’m virgin	No	Yes	No	No	No	No	No	For cultural and religious reasons
Male	married	41-60	Non-gynecologist with more than 5 years of experience	Non-gynecologist	Specialist	Other	Ministry of health	Yes	No	Yes	rarely	No	Both	Yes	Sexual intercourse, Skin-skin contact, Skin-mucosa contact, Mother to fetus	Yes	Yes	Yes	Yes	No	No	No	Cancer	Genital warts	Yes	No	No	Yes	Yes	Yes	Yes	0.9	During childhood years	Medical education	No	No	No	Yes	No	No	No, because I don’t have extra-marital sex activity	No	No	Yes	No	No	No	No	Yes
Male	married	26-40	Senior non-gynecologist resident	Non-gynecologist	Resident	Other	Ministry of health	No	No	Yes	rarely	No	Both	Yes	Sexual intercourse	Yes	No	No	No	No	No	No	Genital warts	Skin warts	Yes	No	No	Yes	No	No						No	No	No	No	No	Yes	Yes	No	No	No	No	No	No	Yes
Male	Unmarried	26-40	Junior non-gynecologist resident	Non-gynecologist	Resident	Internal Medicine	Ministry of health	No	No	Yes	Never	I don't know	Females	I don't know	Sexual intercourse, Skin-skin contact, Skin-mucosa contact	Yes	Yes	Yes	No	No	No	No	Cancer	Skin warts	Yes	Yes	Yes	Yes	Yes	Yes	No	0.6	At any age	Medical education	Yes	No	No	Yes	No	No	Yes	Yes	No	No	No	No	No	No	Yes
Male	married	26-40	Junior non-gynecologist resident	Non-gynecologist	Resident	Internal Medicine	Ministry of health	No	No	Yes	Never	I don't know	Both	Yes	Sexual intercourse, Mother to fetus, Contact with contaminated medical equipment	Yes	No	No	Yes	Yes	No	No	Genital warts	Cancer	Yes	Yes	Yes	Yes	No	Yes	No	0.6	Prior to marriage/sexual activity	Medical education	Yes	No	No	Yes	No	No	Yes	Yes	No	No	No	No	No	No	Yes
Male	Unmarried	26-40	Junior non-gynecologist resident	Non-gynecologist	Resident	Internal Medicine	Ministry of health	No	No	Yes	Often	Yes	Both	Yes	Sexual intercourse, Skin-skin contact, Skin-mucosa contact, Mother to fetus, Contact with contaminated medical equipment, Contact with contaminated water (swimming pools,..), Self-inoculation	Yes	Yes	Yes	Yes	Yes	Yes	Yes	Cancer	Genital warts	Yes	Yes	Yes	Yes	Yes	Yes	Yes	0.9	Prior to marriage/sexual activity	Medical education	Yes	No	No	Yes	No	No	Yes	Yes	No	No	No	No	No	No	Yes
Female	Unmarried	26-40	Junior non-gynecologist resident	Non-gynecologist	Resident	Internal Medicine	Ministry of health	No	No	Yes	Never	I don't know	Both	Yes	Sexual intercourse	Yes	No	No	No	No	No	No	Cancer	Cancer	Yes	Yes	Yes	Yes	Yes	Yes	No	0.9	Prior to marriage/sexual activity	Medical education	No	No	No	Yes	No	No	Yes	Yes	No	No	No	No	No	No	Yes
Female	married	41-60	Non-gynecologist with more than 5 years of experience	Non-gynecologist	Specialist	Pediatrics	Academia	Yes	No	Yes	Occasionally	I don't know	Both	Yes	Sexual intercourse, Mother to fetus, Contact with contaminated water (swimming pools,..)	Yes	No	No	Yes	No	Yes	No	Cancer	Cancer	Yes	Yes	No	Yes	Yes	Yes	Yes	0.6	During puberty	Medical education	Yes	No	No	Yes	No	No	Yes	Yes	No	No	No	No	No	No	Yes
Female	Unmarried	26-40	General practitioner	General practitioner	General practitioner	Other	Academia	No	No	Yes	rarely	I don't know	Both	Yes	Sexual intercourse, Skin-skin contact, Skin-mucosa contact, Mother to fetus, Contact with contaminated water (swimming pools,..)	Yes	Yes	Yes	Yes	No	Yes	No	Cancer	Skin warts	Yes	Yes	No	Yes	No	Yes	Yes	0.9	Prior to marriage/sexual activity	Medical education	Yes	No	No	Yes	No	No	Yes	Yes	No	No	No	No	No	No	Yes
Female	Unmarried	26-40	Senior non-gynecologist resident	Non-gynecologist	Resident	Other	Academia	No	No	Yes	Often	Yes	Both	Yes	Sexual intercourse, Skin-skin contact, Skin-mucosa contact, Mother to fetus, Contact with contaminated medical equipment, Contact with contaminated water (swimming pools,..), Self-inoculation	Yes	Yes	Yes	Yes	Yes	Yes	Yes	Cancer	Cancer	Yes	Yes	Yes	Yes	Yes	Yes	No	I don't know	During puberty	Medical education	I don't know	No	No	Yes	No	No	No, other reasons	No	No	No	No	No	No	Yes	Yes
Female	married	26-40	Senior non-gynecologist resident	Non-gynecologist	Resident	Internal Medicine	Private sector	No	No	Yes	rarely	Yes	Both	Yes	Sexual intercourse	Yes	No	No	No	No	No	No	Genital warts	Genital warts	Yes	Yes	No	Yes	Yes	Yes	I don't know	0.9	During puberty	Medical education	I don't know	No	No	Yes	No	No	No, other reasons	No	No	No	No	No	No	Yes	Yes
Female	Unmarried	26-40	Senior non-gynecologist resident	Non-gynecologist	Resident	Other	Ministry of health	Yes	No	Yes	Occasionally	Yes	Both	Yes	Sexual intercourse, Skin-skin contact, Skin-mucosa contact	Yes	Yes	Yes	No	No	No	No	Cancer	Cancer	Yes	Yes	No	Yes	No	Yes	Yes	0.9	During puberty	Medical education	Yes	No	No	Yes	No	No	Yes	Yes	No	No	No	No	No	No	Yes
Male	married	26-40	Non-gynecologist with less than 5 years of experience	Non-gynecologist	Specialist	Other	Ministry of health	No	No	Yes	rarely	Yes	Both	Yes	Sexual intercourse, Skin-mucosa contact, Mother to fetus, Contact with contaminated medical equipment	Yes	No	Yes	Yes	Yes	No	No	Genital warts	Skin warts	Yes	No	No	Yes	Yes	No						No	No	No	No	No	Yes	Yes	No	No	No	No	No	No	Yes
Male	married	above 60	Non-gynecologist with more than 5 years of experience	Non-gynecologist	Specialist	Other	Private sector	No	No	Yes	Never	No	Both	Yes	Skin-mucosa contact, Mother to fetus, Contact with contaminated medical equipment	No	No	Yes	Yes	Yes	No	No	Genital warts	Skin warts	I don't know	No	No	No	Yes	No						No	No	No	No	No	Yes	Yes	No	No	No	No	No	No	Yes
Male	married	26-40	General practitioner	General practitioner	General practitioner	Internal Medicine	Ministry of health	No	No	Yes	Never	No	Both	Yes	Sexual intercourse, Mother to fetus	Yes	No	No	Yes	No	No	No	Genital warts	Genital warts	No	Yes	No	Yes	Yes	I don't know						No	No	No	No	No	Yes	Yes	No	No	No	No	No	No	You are worried the vaccine is not safe
Female	married	26-40	General practitioner	General practitioner	General practitioner	Other	Private sector	No	No	Yes	Never	I don't know	Both	No	Sexual intercourse	Yes	No	No	No	No	No	No	Cancer	Cancer	No	Yes	Yes	Yes	Yes	I don't know						No	No	No	No	No	Yes	Yes	No	No	No	No	No	No	Yes
Male	Unmarried	18-25	Junior non-gynecologist resident	Non-gynecologist	Resident	Pediatrics	Private sector	No	No	Yes	Never	I don't know	Both	No	Sexual intercourse, Skin-skin contact	Yes	Yes	No	No	No	No	No	Cancer	Genital warts	Yes	Yes	Yes	Yes	Yes	Yes	No	0.9	During puberty	Medical education	Yes	No	No	Yes	No	No	Yes	Yes	No	No	No	No	No	No	Yes
Male	Unmarried	26-40	Senior non-gynecologist resident	Non-gynecologist	Resident	Other	Private sector	Yes	No	Yes	rarely	No	Both	Yes	Sexual intercourse, Skin-skin contact, Skin-mucosa contact, Mother to fetus, Contact with contaminated medical equipment, Contact with contaminated water (swimming pools,..), Self-inoculation	Yes	Yes	Yes	Yes	Yes	Yes	Yes	Cancer	Genital warts	Yes	Yes	No	Yes	Yes	Yes	I don't know	0.9	Prior to marriage/sexual activity	Medical education	Yes	No	No	Yes	No	No	Yes	Yes	No	No	No	No	No	No	Yes
Female	Unmarried	18-25	Junior non-gynecologist resident	Non-gynecologist	Resident	Other	Private sector	No	No	Yes	Never	Yes	Both	Yes	Sexual intercourse, Skin-skin contact, Skin-mucosa contact, Mother to fetus, Contact with contaminated medical equipment, Contact with contaminated water (swimming pools,..), Self-inoculation	Yes	Yes	Yes	Yes	Yes	Yes	Yes	Cancer	Cancer	Yes	Yes	Yes	Yes	Yes	Yes	I don't know	0.9	Prior to marriage/sexual activity	Medical education	I don't know	No	No	Yes	No	No	No, other reasons	No	No	No	No	No	No	Yes	Yes
Male	married	41-60	Non-gynecologist with more than 5 years of experience	Non-gynecologist	Specialist	Other	Ministry of health	No	No	Yes	rarely	No	Both	Yes	Sexual intercourse, Skin-skin contact, Skin-mucosa contact, Mother to fetus, Contact with contaminated medical equipment	Yes	Yes	Yes	Yes	Yes	No	No	Cancer	Genital warts	Yes	Yes	Yes	Yes	Yes	Yes	Yes	0.9	During puberty	Medical education, Own reading	Yes	No	No	Yes	No	Yes	No, because I don’t have extra-marital sex activity	No	No	Yes	No	No	No	No	Yes, You doubt the protective efficacy of the vaccine
Male	married	41-60	Senior non-gynecologist resident	Non-gynecologist	Resident	Other	Ministry of health	Yes	No	Yes	Never	I don't know	Both	Yes	Sexual intercourse, Skin-skin contact, Skin-mucosa contact, Mother to fetus, Contact with contaminated medical equipment, Contact with contaminated water (swimming pools,..)	Yes	Yes	Yes	Yes	Yes	Yes	No	Genital warts	Skin warts	Yes	Yes	Yes	Yes	Yes	Yes	No	I don't know	During childhood years	Medical education, Own reading	Yes	No	No	Yes	No	Yes	No, because I don’t have extra-marital sex activity	No	No	Yes	No	No	No	No	You don’t think it is necessary
Male	married	26-40	General practitioner	General practitioner	General practitioner	Internal Medicine	Ministry of health	No	No	Yes	Never	No	Both	Yes	Sexual intercourse, Skin-mucosa contact, Self-inoculation	Yes	No	Yes	No	No	No	Yes	Genital warts	Genital warts	Yes	Yes	Yes	Yes	Yes	I don't know						No	No	No	No	No	No, other reasons	No	No	No	No	No	No	Yes	Other
Male	married	41-60	Non-gynecologist with more than 5 years of experience	Non-gynecologist	Specialist	Other	Ministry of health	No	No	Yes	Never	I don't know	Both	Yes	Sexual intercourse, Skin-skin contact, Skin-mucosa contact, Mother to fetus, Contact with contaminated medical equipment, Contact with contaminated water (swimming pools,..)	Yes	Yes	Yes	Yes	Yes	Yes	No	Genital warts	Genital warts	No	Yes	No	Yes	Yes	I don't know						No	No	No	No	No	No, other reasons	No	No	No	No	No	No	Yes	Yes
Male	Unmarried	26-40	Junior non-gynecologist resident	Non-gynecologist	Resident	Pediatrics	Ministry of health	No	No	Yes	Never	No	Both	Yes	Sexual intercourse, Skin-mucosa contact, Mother to fetus	Yes	No	Yes	Yes	No	No	No	Cancer	Skin warts	Yes	Yes	No	Yes	No	I don't know						No	No	No	No	No	No, because I don’t have extra-marital sex activity	No	No	Yes	No	No	No	No	Yes
Male	Unmarried	18-25	Junior non-gynecologist resident	Non-gynecologist	Resident	Internal Medicine	Academia	No	No	Yes	Never	I don't know	Both	Yes	Sexual intercourse, Skin-mucosa contact, Mother to fetus, Contact with contaminated medical equipment	Yes	No	Yes	Yes	Yes	No	No	Genital warts	Genital warts	Yes	Yes	Yes	Yes	Yes	Yes	Yes	0.9	During puberty	Medical education, Own reading	I don't know	No	No	Yes	No	Yes	Yes	Yes	No	No	No	No	No	No	Yes
Female	Unmarried	26-40	Senior gynecology resident	Gynecologist	Resident	Gynecologist	Ministry of health	No	No	Yes	rarely	No	Both	Yes	Sexual intercourse, Skin-skin contact, Skin-mucosa contact, Self-inoculation	Yes	Yes	Yes	No	No	No	Yes	Cancer	Genital warts	No	No	No	Yes	Yes	Yes	No	0.6	Prior to marriage/sexual activity	Medical education	I don't know	No	No	Yes	No	No	Yes	Yes	No	No	No	No	No	No	Yes
Female	Unmarried	26-40	Junior non-gynecologist resident	Non-gynecologist	Resident	Surgery	Military or Royal Medical Services	Yes	No	Yes	Occasionally	Yes	Both	Yes	Sexual intercourse, Skin-skin contact, Skin-mucosa contact, Contact with contaminated medical equipment, Contact with contaminated water (swimming pools,..), Self-inoculation	Yes	Yes	Yes	No	Yes	Yes	Yes	Cancer	Genital warts	Yes	Yes	No	Yes	Yes	No						No	No	No	No	No	Yes	Yes	No	No	No	No	No	No	Yes
Male	Unmarried	26-40	Junior non-gynecologist resident	Non-gynecologist	Resident	Surgery	Military or Royal Medical Services	No	No	Yes	Never	I don't know	Both	Yes	Sexual intercourse, Skin-skin contact, Skin-mucosa contact, Mother to fetus, Contact with contaminated medical equipment, Contact with contaminated water (swimming pools,..), Self-inoculation	Yes	Yes	Yes	Yes	Yes	Yes	Yes	Genital warts	Genital warts	Yes	Yes	Yes	Yes	Yes	Yes	I don't know	I don't know	I don't know	Medical education, Own reading	I don't know	No	No	Yes	No	Yes	Yes	Yes	No	No	No	No	No	No	Yes
Male	Unmarried	26-40	Senior non-gynecologist resident	Non-gynecologist	Resident	Internal Medicine	Academia	No	No	Yes	rarely	I don't know	Both	I don't know	Sexual intercourse, Mother to fetus, Self-inoculation	Yes	No	No	Yes	No	No	Yes	Cancer	Genital warts	Yes	Yes	Yes	Yes	Yes	Yes	No	I don't know	During puberty	Medical education, Own reading	I don't know	No	No	Yes	No	Yes	Yes	Yes	No	No	No	No	No	No	Yes
Male	Unmarried	26-40	Senior non-gynecologist resident	Non-gynecologist	Resident	Other	Academia	No	No	Yes	rarely	Yes	Both	Yes	Sexual intercourse, Skin-skin contact, Skin-mucosa contact, Mother to fetus, Contact with contaminated medical equipment, Self-inoculation	Yes	Yes	Yes	Yes	Yes	No	Yes	Cancer	Cancer	Yes	Yes	No	Yes	Yes	Yes	Yes	0.9	During puberty	Medical education, Own reading	Yes	No	No	Yes	No	Yes	No, because I’m virgin, No, because I don’t have extra-marital sex activity	No	Yes	Yes	No	No	No	No	Yes
Male	Unmarried	18-25	Junior non-gynecologist resident	Non-gynecologist	Resident	Surgery	Academia	No	No	Yes	rarely	Yes	Both	Yes	Sexual intercourse, Skin-skin contact	Yes	Yes	No	No	No	No	No	Cancer	Cancer	Yes	Yes	No	Yes	Yes	Yes	Yes	0.6	Prior to marriage/sexual activity	Medical education	No	No	No	Yes	No	No	Yes	Yes	No	No	No	No	No	No	Other
Female	Unmarried	26-40	Junior non-gynecologist resident	Non-gynecologist	Resident	Other	Academia	No	No	Yes	rarely	Yes	Both	Yes	Sexual intercourse, Skin-mucosa contact, Contact with contaminated medical equipment	Yes	No	Yes	No	Yes	No	No	Genital warts	Cancer	Yes	Yes	Yes	Yes	Yes	Yes	No	0.6	At any age	Medical education	I don't know	No	No	Yes	No	No	Yes	Yes	No	No	No	No	No	No	Yes
Male	Unmarried	26-40	Senior non-gynecologist resident	Non-gynecologist	Resident	Internal Medicine	Academia	No	No	Yes	Never	Yes	Both	Yes	Sexual intercourse, Skin-mucosa contact, Mother to fetus, Contact with contaminated medical equipment	Yes	No	Yes	Yes	Yes	No	No	Cancer	Cancer	Yes	Yes	No	Yes	Yes	Yes	Yes	0.9	During childhood years	Medical education	Yes	No	No	Yes	No	No	No, because I’m virgin	No	Yes	No	No	No	No	No	Yes
Female	married	18-25	Non-gynecologist with less than 5 years of experience	Non-gynecologist	Specialist	Other	Private sector	No	No	Yes	Never	I don't know	Both	Yes	Sexual intercourse, Skin-skin contact, Skin-mucosa contact, Mother to fetus	Yes	Yes	Yes	Yes	No	No	No	Genital warts	Genital warts	Yes	No	No	Yes	Yes	Yes	No	0.9	During puberty	Medical education, Own reading	I don't know	No	No	Yes	No	Yes	Yes	Yes	No	No	No	No	No	No	Yes
Female	Unmarried	18-25	General practitioner	General practitioner	General practitioner	Other	Private sector	No	No	Yes	Never	Yes	Both	Yes	Sexual intercourse, Skin-skin contact, Skin-mucosa contact, Mother to fetus	Yes	Yes	Yes	Yes	No	No	No	Cancer	Genital warts	Yes	Yes	Yes	Yes	Yes	Yes	No	0.6	During childhood years	Medical education, Own reading	Yes	No	No	Yes	No	Yes	Yes	Yes	No	No	No	No	No	No	Yes
Female	Unmarried	26-40	General practitioner	General practitioner	General practitioner	Other	Private sector	No	No	Yes	Never	Yes	Both	Yes	Sexual intercourse, Skin-skin contact, Self-inoculation	Yes	Yes	No	No	No	No	Yes	Cancer	Cancer	No	Yes	Yes	Yes	Yes	Yes	Yes	I don't know	During puberty	Own reading	I don't know	No	No	No	No	Yes	Yes	Yes	No	No	No	No	No	No	Yes
Male	Unmarried	26-40	Junior non-gynecologist resident	Non-gynecologist	Resident	Surgery	Academia	No	No	Yes	rarely	No	Both	Yes	Sexual intercourse, Skin-skin contact, Skin-mucosa contact, Mother to fetus, Contact with contaminated medical equipment, Self-inoculation	Yes	Yes	Yes	Yes	Yes	No	Yes	Genital warts	Genital warts	Yes	Yes	No	Yes	No	Yes	No	0.9	Prior to marriage/sexual activity	Medical education, Own reading	I don't know	No	No	Yes	No	Yes	No, because I’m virgin, No, because I don’t have extra-marital sex activity	No	Yes	Yes	No	No	No	No	Yes
Male	Unmarried	26-40	Senior non-gynecologist resident	Non-gynecologist	Resident	Internal Medicine	Academia	No	No	Yes	rarely	No	Both	Yes	Sexual intercourse, Skin-skin contact, Skin-mucosa contact, Mother to fetus, Self-inoculation	Yes	Yes	Yes	Yes	No	No	Yes	Others	Others	Yes	Yes	Yes	Yes	Yes	Yes	No	0.9	During puberty	Medical education	I don't know	No	No	Yes	No	No	Yes, No, other reasons	Yes,	No	No	No	No	No	Yes	Yes
Female	married	26-40	General practitioner	General practitioner	General practitioner	Other	Ministry of health	No	No	Yes	Never	I don't know	Both	Yes	Sexual intercourse, Skin-skin contact, Skin-mucosa contact, Mother to fetus, None	Yes	Yes	Yes	Yes	No	No	No	Genital warts	Genital warts	Yes	Yes	No	Yes	Yes	Yes	Yes	0.6	Prior to marriage/sexual activity	Medical education	I don't know	No	No	Yes	No	No	Yes	Yes	No	No	No	No	No	No	Yes
Female	married	26-40	Non-gynecologist with more than 5 years of experience	Non-gynecologist	Specialist	Surgery	Ministry of health	No	No	Yes	Never	I don't know	Both	Yes	Sexual intercourse, Contact with contaminated water (swimming pools,..), Self-inoculation	Yes	No	No	No	No	Yes	Yes	Cancer	Genital warts	Yes	Yes	No	Yes	Yes	Yes	I don't know	I don't know	Prior to marriage/sexual activity	Medical education	I don't know	No	No	Yes	No	No	No, because I don’t have extra-marital sex activity	No	No	Yes	No	No	No	No	Other
Female	Unmarried	26-40	General practitioner	General practitioner	General practitioner	Other	Private sector	No	No	Yes	Never	No	Both	Yes	Sexual intercourse, Skin-skin contact	Yes	Yes	No	No	No	No	No	Cancer	Genital warts	No	Yes	Yes	Yes	Yes	Yes	No	I don't know	At any age	Medical education	No	No	No	Yes	No	No	No, because I’m virgin	No	Yes	No	No	No	No	No	Yes
Male	Unmarried	18-25	Junior non-gynecologist resident	Non-gynecologist	Resident	Surgery	Private sector	No	No	Yes	Occasionally	Yes	Both	Yes	Sexual intercourse, Skin-skin contact, Skin-mucosa contact, Mother to fetus	Yes	Yes	Yes	Yes	No	No	No	Cancer	Cancer	Yes	Yes	No	Yes	Yes	Yes	No	I don't know	During puberty	Medical education	No	No	No	Yes	No	No	Yes	Yes	No	No	No	No	No	No	Yes
Female	Unmarried	18-25	General practitioner	General practitioner	General practitioner	Other	Private sector	No	No	Yes	Never	Yes	Both	Yes	Sexual intercourse, Skin-skin contact, Mother to fetus	Yes	Yes	No	Yes	No	No	No	Cancer	Genital warts	Yes	Yes	Yes	Yes	Yes	Yes	Yes	0.5	At any age	Medical education	Yes	No	No	Yes	No	No	Yes	Yes	No	No	No	No	No	No	Yes
Male	married	26-40	Junior non-gynecologist resident	Non-gynecologist	Resident	Other	Academia	Yes	No	Yes	rarely	I don't know	Both	No	Sexual intercourse, Skin-skin contact	Yes	Yes	No	No	No	No	No	Cancer	Genital warts	Yes	Yes	Yes	Yes	Yes	I don't know						No	No	No	No	No	Yes	Yes	No	No	No	No	No	No	Yes
Female	married	26-40	Non-gynecologist with less than 5 years of experience	Non-gynecologist	Specialist	Other	Military or Royal Medical Services	Yes	No	Yes	Often	Yes	Both	Yes	Sexual intercourse, Skin-skin contact, Skin-mucosa contact, Mother to fetus, Contact with contaminated medical equipment, Self-inoculation	Yes	Yes	Yes	Yes	Yes	No	Yes	Skin warts	Skin warts	Yes	Yes	No	Yes	Yes	Yes	No	I don't know	During puberty	Medical education	No	No	No	Yes	No	No	Yes	Yes	No	No	No	No	No	No	Yes
Male	Unmarried	18-25	Junior non-gynecologist resident	Non-gynecologist	Resident	Surgery	Private sector	No	No	Yes	rarely	Yes	Both	Yes	Sexual intercourse, Skin-mucosa contact, Contact with contaminated medical equipment	Yes	No	Yes	No	Yes	No	No	Cancer	Cancer	Yes	Yes	No	Yes	Yes	Yes	I don't know	0.9	During puberty	Medical education	I don't know	No	No	Yes	No	No	No, other reasons	No	No	No	No	No	No	Yes	Yes
Female	Unmarried	26-40	Non-gynecologist with less than 5 years of experience	Non-gynecologist	Specialist	Other	Military or Royal Medical Services	Yes	No	Yes	Often	Yes	Both	Yes	Sexual intercourse, Skin-skin contact, Skin-mucosa contact, Contact with contaminated medical equipment, Self-inoculation	Yes	Yes	Yes	No	Yes	No	Yes	Cancer	Genital warts	Yes	Yes	Yes	Yes	Yes	Yes	Yes	I don't know	Prior to marriage/sexual activity	Medical education, Own reading	I don't know	No	No	Yes	No	Yes	No, because I’m virgin	No	Yes	No	No	No	No	No	Yes
Female	Unmarried	18-25	General practitioner	General practitioner	General practitioner	Other	Ministry of health	No	No	Yes	Never	I don't know	Both	No	Sexual intercourse, Skin-skin contact, Skin-mucosa contact, Contact with contaminated water (swimming pools,..), Self-inoculation	Yes	Yes	Yes	No	No	Yes	Yes	Cancer	Genital warts	Yes	Yes	No	Yes	Yes	Yes	Yes	0.6	Prior to marriage/sexual activity	Medical education	Yes	No	No	Yes	No	No	Yes	Yes	No	No	No	No	No	No	Yes
Female	Unmarried	26-40	Junior non-gynecologist resident	Non-gynecologist	Resident	Other	Ministry of health	No	No	Yes	Never	I don't know	Both	Yes	Sexual intercourse, Skin-skin contact, Skin-mucosa contact, Contact with contaminated medical equipment	Yes	Yes	Yes	No	Yes	No	No	Cancer	Cancer	Yes	Yes	No	Yes	Yes	Yes	No	0.6	During puberty	Medical education	Yes	No	No	Yes	No	No	Yes	Yes	No	No	No	No	No	No	Yes
Male	Unmarried	18-25	Senior non-gynecologist resident	Non-gynecologist	Resident	Internal Medicine	Academia	No	No	Yes	Never	I don't know	Both	Yes	Sexual intercourse, Skin-skin contact, Skin-mucosa contact, Mother to fetus	Yes	Yes	Yes	Yes	No	No	No	Genital warts	Genital warts	Yes	No	No	Yes	Yes	Yes	Yes	0.9	During puberty	Medical education	I don't know	No	No	Yes	No	No	Yes	Yes	No	No	No	No	No	No	Yes
Female	married	26-40	Junior gynecology resident	Gynecologist	Resident	Gynecologist	Ministry of health	No	No	Yes	Never	I don't know	Both	Yes	Sexual intercourse, Skin-skin contact, Mother to fetus, Contact with contaminated medical equipment, Contact with contaminated water (swimming pools,..)	Yes	Yes	No	Yes	Yes	Yes	No	Cancer	Genital warts	Yes	Yes	Yes	Yes	Yes	Yes	I don't know	I don't know	Prior to marriage/sexual activity	Medical education	Yes	No	No	Yes	No	No	Yes	Yes	No	No	No	No	No	No	Yes
Male	Unmarried	26-40	Senior non-gynecologist resident	Non-gynecologist	Resident	Internal Medicine	Academia	No	No	Yes	Never	Yes	Both	I don't know	Sexual intercourse, Skin-mucosa contact	Yes	No	Yes	No	No	No	No	Cancer	Cancer	Yes	No	No	Yes	Yes	Yes	I don't know	0.6	Prior to marriage/sexual activity	Medical education	Yes	No	No	Yes	No	No	Yes	Yes	No	No	No	No	No	No	Yes
Female	married	26-40	General practitioner	General practitioner	General practitioner	Other	Private sector	No	No	Yes	Never	No	Both	Yes	Sexual intercourse, Skin-skin contact, Skin-mucosa contact, Mother to fetus, Contact with contaminated medical equipment	Yes	Yes	Yes	Yes	Yes	No	No	Skin warts	Genital warts	No	Yes	Yes	Yes	Yes	No						No	No	No	No	No	Yes	Yes	No	No	No	No	No	No	Yes
Female	Unmarried	26-40	General practitioner	General practitioner	General practitioner	Other	Private sector	No	No	Yes	rarely	I don't know	Both	Yes	Sexual intercourse, Skin-skin contact, Skin-mucosa contact, Contact with contaminated medical equipment, Contact with contaminated water (swimming pools,..)	Yes	Yes	Yes	No	Yes	Yes	No	Cancer	Genital warts	Yes	Yes	No	Yes	Yes	Yes	I don't know	I don't know	During puberty	Medical education	No	No	No	Yes	No	No	Yes	Yes	No	No	No	No	No	No	Yes
Female	Unmarried	18-25	Junior non-gynecologist resident	Non-gynecologist	Resident	Pediatrics	Private sector	No	No	Yes	Never	No	Both	Yes	Sexual intercourse, Skin-skin contact, Skin-mucosa contact, Mother to fetus, Contact with contaminated medical equipment, Contact with contaminated water (swimming pools,..), Self-inoculation	Yes	Yes	Yes	Yes	Yes	Yes	Yes	Cancer	Cancer	Yes	Yes	No	Yes	Yes	Yes	I don't know	0.9	During puberty	Medical education	Yes	No	No	Yes	No	No	Yes	Yes	No	No	No	No	No	No	Yes
Female	Unmarried	26-40	General practitioner	General practitioner	General practitioner	Other	Private sector	No	No	Yes	Never	I don't know	I don't know	I don't know	Sexual intercourse, Skin-skin contact, Mother to fetus, Contact with contaminated medical equipment	Yes	Yes	No	Yes	Yes	No	No	Cancer	Genital warts	I don't know	Yes	No	Yes	Yes	Yes	Yes	I don't know	At any age	Medical education	Yes	No	No	Yes	No	No	Yes	Yes	No	No	No	No	No	No	Yes
Female	married	26-40	Junior gynecology resident	Gynecologist	Resident	Gynecologist	Ministry of health	No	No	Yes	rarely	I don't know	Both	Yes	Sexual intercourse, Skin-skin contact, Skin-mucosa contact, Mother to fetus	Yes	Yes	Yes	Yes	No	No	No	Genital warts	Genital warts	Yes	Yes	No	Yes	Yes	No						No	No	No	No	No	No, because I don’t have extra-marital sex activity	No	No	Yes	No	No	No	No	You don’t think it is necessary
Male	married	26-40	Senior gynecology resident	Gynecologist	Resident	Gynecologist	Ministry of health	No	No	Yes	rarely	No	Both	No	Sexual intercourse, Skin-skin contact, Skin-mucosa contact, Mother to fetus	Yes	Yes	Yes	Yes	No	No	No	Cancer	Cancer	Yes	Yes	Yes	Yes	Yes	No						No	No	No	No	No	Yes	Yes	No	No	No	No	No	No	Yes
Male	married	26-40	Senior non-gynecologist resident	Non-gynecologist	Resident	Pediatrics	Ministry of health	No	No	Yes	Never	I don't know	Both	Yes	Sexual intercourse, Skin-mucosa contact, Mother to fetus	Yes	No	Yes	Yes	No	No	No	Cancer	Cancer	Yes	Yes	Yes	Yes	No	No						No	No	No	No	No	No, because I don’t have extra-marital sex activity	No	No	Yes	No	No	No	No	Yes
Male	Unmarried	18-25	Junior non-gynecologist resident	Non-gynecologist	Resident	Pediatrics	Ministry of health	No	No	Yes	Never	No	Both	Yes	Sexual intercourse, Skin-mucosa contact, Mother to fetus, Contact with contaminated medical equipment	Yes	No	Yes	Yes	Yes	No	No	Cancer	Cancer	Yes	Yes	No	Yes	No	Yes	No	0.9	Prior to marriage/sexual activity	Medical education	Yes	No	No	Yes	No	No	No, because I’m virgin	No	Yes	No	No	No	No	No	Yes
Male	married	18-25	General practitioner	General practitioner	General practitioner	Other	Ministry of health	No	No	Yes	Never	Yes	Both	Yes	Sexual intercourse	Yes	No	No	No	No	No	No	Genital warts	Genital warts	Yes	Yes	No	Yes	Yes	Yes	Yes	0.5	I don't know	Medical education	No	No	No	Yes	No	No	No, because I don’t have extra-marital sex activity	No	No	Yes	No	No	No	No	Yes
Male	married	26-40	Junior non-gynecologist resident	Non-gynecologist	Resident	Surgery	Ministry of health	No	No	Yes	rarely	Yes	Both	Yes	Sexual intercourse	Yes	No	No	No	No	No	No	Cancer	Genital warts	Yes	No	No	Yes	Yes	No						No	No	No	No	No	No, because I don’t have extra-marital sex activity	No	No	Yes	No	No	No	No	You don’t think it is necessary
Male	Unmarried	26-40	Junior non-gynecologist resident	Non-gynecologist	Resident	Internal Medicine	Ministry of health	No	No	Yes	Never	I don't know	Both	Yes	Sexual intercourse, Skin-mucosa contact, Mother to fetus, Contact with contaminated medical equipment, Contact with contaminated water (swimming pools,..), Self-inoculation	Yes	No	Yes	Yes	Yes	Yes	Yes	Cancer	Cancer	I don't know	No	No	Yes	Yes	No						No	No	No	No	No	Yes	Yes	No	No	No	No	No	No	Yes
Male	Unmarried	26-40	General practitioner	General practitioner	General practitioner	Other	Ministry of health	No	No	Yes	Never	Yes	Both	Yes	Sexual intercourse, Skin-mucosa contact, Mother to fetus, Contact with contaminated medical equipment	Yes	No	Yes	Yes	Yes	No	No	Cancer	Genital warts	Yes	Yes	Yes	Yes	Yes	Yes	Yes	0.5	Prior to marriage/sexual activity	Medical education	Yes	No	No	Yes	No	No	Yes	Yes	No	No	No	No	No	No	Yes
Female	Unmarried	18-25	Senior non-gynecologist resident	Non-gynecologist	Resident	Other	Military or Royal Medical Services	No	No	Yes	Never	No	Both	Yes	Sexual intercourse, Mother to fetus, Contact with contaminated medical equipment	Yes	No	No	Yes	Yes	No	No	Cancer	Genital warts	Yes	No	No	Yes	Yes	Yes	Yes	0.9	During puberty	Medical education	Yes	No	No	Yes	No	No	Yes	Yes	No	No	No	No	No	No	Yes
Female	Unmarried	26-40	Junior non-gynecologist resident	Non-gynecologist	Resident	Other	Academia	No	No	Yes	rarely	I don't know	Both	Yes	Sexual intercourse, Skin-skin contact, Skin-mucosa contact, Mother to fetus, Self-inoculation	Yes	Yes	Yes	Yes	No	No	Yes	Cancer	Cancer	I don't know	Yes	No	Yes	Yes	Yes	I don't know	0.9	Prior to marriage/sexual activity	Medical education	I don't know	No	No	Yes	No	No	Yes	Yes	No	No	No	No	No	No	Yes
Female	Unmarried	26-40	General practitioner	General practitioner	General practitioner	Other	Private sector	No	No	Yes	rarely	Yes	Both	Yes	Sexual intercourse, Skin-skin contact, Skin-mucosa contact	Yes	Yes	Yes	No	No	No	No	Cancer	Genital warts	Yes	Yes	No	Yes	No	Yes	No	0.9	I don't know	Medical education	Yes	No	No	Yes	No	No	No, because I’m virgin	No	Yes	No	No	No	No	No	Yes
Female	Unmarried	18-25	General practitioner	General practitioner	General practitioner	Other	Ministry of health	No	No	Yes	rarely	Yes	Both	Yes	Sexual intercourse, Skin-skin contact, Skin-mucosa contact, Self-inoculation	Yes	Yes	Yes	No	No	No	Yes	Cancer	Cancer	Yes	Yes	No	Yes	Yes	Yes	No	0.9	Prior to marriage/sexual activity	Medical education	Yes	No	No	Yes	No	No	Yes	Yes	No	No	No	No	No	No	Yes
Female	Unmarried	18-25	General practitioner	General practitioner	General practitioner	Other	Private sector	No	No	Yes	Never	I don't know	Both	Yes	Sexual intercourse, Skin-skin contact, Skin-mucosa contact, Mother to fetus, Contact with contaminated medical equipment, Contact with contaminated water (swimming pools,..), Self-inoculation	Yes	Yes	Yes	Yes	Yes	Yes	Yes	Cancer	Cancer	Yes	Yes	No	Yes	Yes	Yes	No	0.9	Prior to marriage/sexual activity	Medical education	I don't know	No	No	Yes	No	No	Yes	Yes	No	No	No	No	No	No	Yes
Male	married	41-60	Non-gynecologist with more than 5 years of experience	Non-gynecologist	Specialist	Other	Ministry of health	No	No	Yes	Often	No	Both	Yes	Sexual intercourse, Skin-mucosa contact, Mother to fetus, Contact with contaminated medical equipment	Yes	No	Yes	Yes	Yes	No	No	Genital warts	Cancer	Yes	Yes	No	Yes	Yes	I don't know						No	No	No	No	No	No, I don’t think that vaccine will protective	No	No	No	No	Yes	No	No	Yes
Male	Unmarried	26-40	Junior non-gynecologist resident	Non-gynecologist	Resident	Surgery	Ministry of health	No	No	Yes	rarely	Yes	Both	Yes	Sexual intercourse, Skin-skin contact, Mother to fetus, Self-inoculation	Yes	Yes	No	Yes	No	No	Yes	Cancer	Cancer	Yes	Yes	No	Yes	Yes	Yes	Yes	0.9	During puberty	Medical education, Own reading	I don't know	No	No	Yes	No	Yes	Yes	Yes	No	No	No	No	No	No	Yes
Female	Unmarried	26-40	General practitioner	General practitioner	General practitioner	Other	Private sector	No	No	Yes	Never	I don't know	Both	Yes	Sexual intercourse, Skin-mucosa contact, Mother to fetus, Contact with contaminated medical equipment, Self-inoculation	Yes	No	Yes	Yes	Yes	No	Yes	Cancer	Genital warts	No	Yes	No	Yes	Yes	Yes	No	I don't know	During puberty	Medical education	I don't know	No	No	Yes	No	No	Yes	Yes	No	No	No	No	No	No	Yes
Male	Unmarried	26-40	Senior non-gynecologist resident	Non-gynecologist	Resident	Surgery	Ministry of health	No	No	Yes	Never	I don't know	Both	Yes	Sexual intercourse, Skin-mucosa contact	Yes	No	Yes	No	No	No	No	Genital warts	Skin warts	Yes	No	No	Yes	Yes	Yes	I don't know	I don't know	Prior to marriage/sexual activity	Own reading	I don't know	No	No	No	No	Yes	No, because I’m virgin	No	Yes	No	No	No	No	No	Yes
Female	Unmarried	18-25	General practitioner	General practitioner	General practitioner	Other	Academia	No	No	Yes	Never	No	Both	Yes	Sexual intercourse, Skin-skin contact, Skin-mucosa contact, Mother to fetus, Self-inoculation	Yes	Yes	Yes	Yes	No	No	Yes	Cancer	Genital warts	Yes	Yes	Yes	Yes	Yes	Yes	No	0.25	Prior to marriage/sexual activity	Medical education	Yes	No	No	Yes	No	No	No, because I’m virgin	No	Yes	No	No	No	No	No	Yes
Female	Unmarried	18-25	General practitioner	General practitioner	General practitioner	Other	Ministry of health	No	No	Yes	Never	Yes	Both	Yes	Sexual intercourse, Skin-skin contact, Contact with contaminated medical equipment	Yes	Yes	No	No	Yes	No	No	Cancer	Genital warts	Yes	Yes	No	Yes	Yes	Yes	No	I don't know	Prior to marriage/sexual activity	Medical education	Yes	No	No	Yes	No	No	Yes	Yes	No	No	No	No	No	No	Yes
Female	Unmarried	18-25	General practitioner	General practitioner	General practitioner	Other	Military or Royal Medical Services	No	No	Yes	Never	Yes	Both	I don't know	Sexual intercourse, Skin-skin contact, Self-inoculation	Yes	Yes	No	No	No	No	Yes	Cancer	Genital warts	Yes	Yes	No	Yes	Yes	No						No	No	No	No	No	Yes	Yes	No	No	No	No	No	No	Yes
Female	Unmarried	26-40	Junior non-gynecologist resident	Non-gynecologist	Resident	Other	Ministry of health	No	No	Yes	rarely	I don't know	Both	Yes	Sexual intercourse, Skin-skin contact, Skin-mucosa contact, Mother to fetus	Yes	Yes	Yes	Yes	No	No	No	Genital warts	Genital warts	I don't know	Yes	Yes	Yes	Yes	Yes	Yes	I don't know	During puberty	Medical education	I don't know	No	No	Yes	No	No	Yes	Yes	No	No	No	No	No	No	Yes
Female	Unmarried	18-25	General practitioner	General practitioner	General practitioner	Other	Military or Royal Medical Services	No	Yes	Yes	Never	Yes	Both	I don't know	Sexual intercourse, Skin-mucosa contact	Yes	No	Yes	No	No	No	No	Cancer	Genital warts	Yes	Yes	No	Yes	Yes	I don't know						No	No	No	No	No	Yes	Yes	No	No	No	No	No	No	Yes
Female	Unmarried	18-25	General practitioner	General practitioner	General practitioner	Other	Private sector	No	No	Yes	rarely	I don't know	Both	I don't know	Sexual intercourse, Skin-skin contact, Skin-mucosa contact, Mother to fetus	Yes	Yes	Yes	Yes	No	No	No	Genital warts	Genital warts	Yes	Yes	Yes	Yes	Yes	Yes	No	I don't know	Prior to marriage/sexual activity	Social media, Own reading	Yes	No	No	No	Yes	Yes	Yes	Yes	No	No	No	No	No	No	Yes
Female	Unmarried	18-25	General practitioner	General practitioner	General practitioner	Other	Private sector	No	No	Yes	Never	No	Both	Yes	Sexual intercourse	Yes	No	No	No	No	No	No	Cancer	Others	Yes	Yes	No	Yes	Yes	Yes	No	0.9	Prior to marriage/sexual activity	Medical education	I don't know	No	No	Yes	No	No	No, because I’m virgin	No	Yes	No	No	No	No	No	Yes
Female	Unmarried	18-25	General practitioner	General practitioner	General practitioner	Other	Ministry of health	No	No	Yes	Never	I don't know	Both	Yes	Sexual intercourse, Skin-skin contact, Skin-mucosa contact	Yes	Yes	Yes	No	No	No	No	Others	Genital warts	Yes	Yes	Yes	Yes	Yes	Yes	Yes	0.9	During puberty	Medical education	Yes	No	No	Yes	No	No	No, because I don’t have extra-marital sex activity	No	No	Yes	No	No	No	No	Yes
Female	Unmarried	18-25	General practitioner	General practitioner	General practitioner	Other	Private sector	No	No	Yes	rarely	No	Both	Yes	Sexual intercourse, Skin-skin contact, Skin-mucosa contact, Mother to fetus, Contact with contaminated medical equipment, Contact with contaminated water (swimming pools,..), Self-inoculation	Yes	Yes	Yes	Yes	Yes	Yes	Yes	Cancer	Genital warts	No	Yes	No	Yes	Yes	Yes	No	0.9	Prior to marriage/sexual activity	Friends, Medical education, Own reading	No	Yes	No	Yes	No	Yes	Yes	Yes	No	No	No	No	No	No	Yes
Female	Unmarried	18-25	Senior non-gynecologist resident	Non-gynecologist	Resident	Pediatrics	Academia	No	No	Yes	Never	No	Both	Yes	Sexual intercourse, Skin-mucosa contact	Yes	No	Yes	No	No	No	No	Cancer	Genital warts	Yes	No	No	Yes	Yes	Yes	I don't know	I don't know	During puberty	Medical education	I don't know	No	No	Yes	No	No	Yes	Yes	No	No	No	No	No	No	Yes
Male	Unmarried	26-40	Senior non-gynecologist resident	Non-gynecologist	Resident	Internal Medicine	Private sector	No	No	Yes	Never	I don't know	Both	Yes	Skin-skin contact, Skin-mucosa contact	No	Yes	Yes	No	No	No	No	Cancer	Cancer	Yes	Yes	Yes	Yes	Yes	Yes	No	0.6	During childhood years	Medical education	I don't know	No	No	Yes	No	No	Yes	Yes	No	No	No	No	No	No	Other
Female	Unmarried	26-40	General practitioner	General practitioner	General practitioner	Other	Private sector	No	No	Yes	Never	Yes	Both	Yes	Sexual intercourse	Yes	No	No	No	No	No	No	Genital warts	Skin warts	Yes	Yes	Yes	Yes	Yes	Yes	No	0.5	Prior to marriage/sexual activity	Medical education	No	No	No	Yes	No	No	Yes	Yes	No	No	No	No	No	No	Yes
Female	Unmarried	26-40	Junior non-gynecologist resident	Non-gynecologist	Resident	Other	Private sector	No	No	Yes	rarely	I don't know	Both	Yes	Sexual intercourse, Skin-mucosa contact, Mother to fetus, Contact with contaminated medical equipment	Yes	No	Yes	Yes	Yes	No	No	Cancer	Genital warts	Yes	Yes	No	Yes	Yes	Yes	I don't know	I don't know	Prior to marriage/sexual activity	Medical education	I don't know	No	No	Yes	No	No	No, because I’m virgin	No	Yes	No	No	No	No	No	You don’t think it is necessary
Female	married	26-40	General practitioner	General practitioner	General practitioner	Other	Ministry of health	No	No	Yes	Never	I don't know	Both	Yes	Sexual intercourse, Skin-mucosa contact, Mother to fetus	Yes	No	Yes	Yes	No	No	No	Cancer	Genital warts	Yes	No	No	Yes	Yes	Yes	I don't know	0.9	Prior to marriage/sexual activity	Medical education	I don't know	No	No	Yes	No	No	Yes	Yes	No	No	No	No	No	No	Yes
Female	Unmarried	26-40	General practitioner	General practitioner	General practitioner	Other	Ministry of health	Yes	No	Yes	rarely	Yes	Both	Yes	Sexual intercourse, Skin-skin contact, Skin-mucosa contact, Mother to fetus, Contact with contaminated medical equipment, Contact with contaminated water (swimming pools,..), Self-inoculation	Yes	Yes	Yes	Yes	Yes	Yes	Yes	Cancer	Genital warts	Yes	Yes	Yes	Yes	Yes	Yes	No	0.25	During puberty	Friends, Medical education	Yes	Yes	No	Yes	No	No	Yes	Yes	No	No	No	No	No	No	Yes
Female	married	26-40	Non-gynecologist with more than 5 years of experience	Non-gynecologist	Specialist	Other	Ministry of health	Yes	No	Yes	rarely	No	Both	Yes	Sexual intercourse, Skin-skin contact, Skin-mucosa contact, Mother to fetus	Yes	Yes	Yes	Yes	No	No	No	Genital warts	Others	Yes	Yes	No	Yes	Yes	Yes	Yes	0.6	During puberty	Medical education	I don't know	No	No	Yes	No	No	Yes	Yes	No	No	No	No	No	No	Yes
																Sexual intercourse	Skin-skin contact	Skin-mucosa contact	Mother to fetus	Medical equipment	Contaminated water	Self-inoculation
																391	209	257	207	139	61	91
																12	194	146	196	264	342	312
																0.970223	0.51861	0.637717	0.513648	0.344913	0.151365	0.225806
																0.0297767	0.48139	0.362283	0.486352	0.655087	0.848635	0.774194
[truncated: 11 more columns]
